# Supplementary material for: GRAS transcription factors regulate cell division planes in moss overriding the default rule
Source: Proc Natl Acad Sci U S A. 2023 Jan 20;120(4):e2210632120. doi: 10.1073/pnas.2210632120 (PMC9942845; doi:10.1073/pnas.2210632120)
Supplement: Supplementary file 2 — Dataset S01 (XLSX) [file pnas.2210632120.sd01.xlsx]

## Sheet: Dataset1
Dataset 1. Differentially expressed gene between gametophore apices of wild type and ∆ppshr1∆ppshr2
Locus name	Base transcript levela	Fold change (log2 value)b	False discovery ratec	Most similar protein in Arabidopsis thalianad
Pp3c7_24880	3192.71	4.2942	6.31691e-145	GRAS family transcription factor
Pp3c8_970	719.852	3.22359	6.81686e-88	nicotianamine synthase 2
Pp3c3_4950	547.838	4.59761	1.99571e-83	GRAS family transcription factor
Pp3c24_7020	1592.84	2.38258	7.75619e-59	N/A
Pp3c5_25220	687.1	3.0355	1.00519e-52	Heavy metal transport/detoxification superfamily protein
Pp3c24_290	38351.1	1.91768	7.93309e-48	3-ketoacyl-CoA synthase 1
Pp3c14_3630	14537.2	1.98107	1.34651e-45	thioredoxin family protein
Pp3c9_5910	4418.65	-3.57453	4.86795e-43	embryonic cell protein 63
Pp3c5_4660	2751.06	-1.25476	8.00573e-37	Integrase-type DNA-binding superfamily protein
Pp3c23_11650	1932.04	1.59731	2.01879e-36	N/A
Pp3c2_6730	1920.58	2.57146	2.18008e-35	Ribosomal protein S14p/S29e family protein
Pp3c24_19020	2353.09	1.73328	3.17664e-34	N/A
Pp3c24_12180	21507	1.29421	2.46722e-33	chaperonin-60alpha
Pp3c7_7280	2654.77	-1.60282	4.26291e-32	N/A
Pp3c24_1420	369.204	2.62604	1.49275e-31	DNAJ heat shock N-terminal domain-containing protein
Pp3c2_15730	293.809	2.31259	4.67505e-31	cytokinin response factor 5
Pp3c21_7510	224.964	4.36154	3.26421e-30	GDSL-like Lipase/Acylhydrolase superfamily protein
Pp3c3_4090	5988.23	1.40272	1.82982e-29	high-affinity nickel-transport family protein
Pp3c7_9490	51918.9	1.25967	1.11909e-28	alpha carbonic anhydrase 7
Pp3c5_1060	15801.2	-1.90081	5.99098e-28	catalase 2
Pp3c15_6622	10434.2	2.53473	1.9367e-27	heat shock protein 90.1
Pp3c14_8980	3260.26	2.13529	4.42779e-27	HCO3- transporter family
Pp3c24_17130	700.193	1.95693	1.45569e-26	N/A
Pp3c14_11870	25547.9	1.03043	1.93622e-26	PHE ammonia lyase 1
Pp3c5_11730	3900.65	-1.90164	7.85419e-26	TIFY domain/Divergent CCT motif family protein
Pp3c7_13340	723.647	2.4269	9.86724e-26	nitrate transporter 2.4
Pp3c14_4780	1790.58	-1.7604	1.0466e-25	ferritin 4
Pp3c9_22420	295.318	2.89146	1.09001e-25	Homeobox-leucine zipper protein family
Pp3c5_27150	2218.62	-2.08069	4.94911e-25	homeobox protein 16
Pp3c22_7600	2505.48	1.16788	4.42348e-24	chaperonin 20
Pp3c7_22870	1958.14	-1.83893	6.97672e-24	GDSL-like Lipase/Acylhydrolase superfamily protein
Pp3c13_7450	2291.76	1.4987	9.99199e-24	Leucine-rich repeat protein kinase family protein
Pp3c21_9420	858.899	-2.23358	2.38028e-23	xyloglucan endotransglucosylase/hydrolase 1
Pp3c16_4660	14150.9	1.06644	4.52456e-23	chaperonin 60 beta
Pp3c23_16510	832.294	-1.43842	1.09329e-21	N/A
Pp3c4_810	9921	1.12795	1.54589e-21	Chaperone protein htpG family protein
Pp3c8_4810	225.288	-4.5683	1.57102e-21	D-mannose binding lectin protein with Apple-like carbohydrate-binding domain
Pp3c23_20590	1961.69	-1.36736	1.63297e-21	N/A
Pp3c11_26180	2195.25	-1.87793	2.40331e-21	Vacuolar iron transporter (VIT) family protein
Pp3c1_38330	1876.15	1.57106	3.30216e-21	IQ-domain 6
Pp3c13_5930	38032.4	0.957068	5.3696e-21	photosystem II light harvesting complex gene 2.1
Pp3c3_32210	2469.61	-2.0552	1.19184e-20	Cytochrome P450 superfamily protein
Pp3c1_7590	4180.35	0.834827	1.74053e-20	N/A
Pp3c19_10440	4578.61	1.81804	6.88652e-20	DNAJ homologue 2
Pp3c17_17720	118.708	4.72768	6.88652e-20	N/A
Pp3c16_13150	1052.47	-3.76128	1.76716e-19	NAC (No Apical Meristem) domain transcriptional regulator superfamily protein
Pp3c5_3169	7044.12	1.8778	2.56804e-19	N/A
Pp3c24_10570	869.835	-1.23762	3.23678e-19	Peroxidase family protein
Pp3c4_13920	2657.22	1.33872	3.74342e-19	SGS domain-containing protein
Pp3c23_6900	16143.8	1.91728	9.07661e-19	N-terminal nucleophile aminohydrolases (Ntn hydrolases) superfamily protein
Pp3c26_3070	7823.14	-1.94002	9.4656e-19	Peroxidase superfamily protein
Pp3c7_19830	16357.3	-1.03677	1.28617e-18	PYR1-like 4
Pp3c14_16980	7634.83	2.80162	1.60767e-18	N/A
Pp3c13_1740	1326.29	-2.45047	2.22955e-18	allantoate amidohydrolase
Pp3c5_3340	3652.16	-1.1851	2.80067e-18	ABC-2 and Plant PDR ABC-type transporter family protein
Pp3c21_5540	376.431	1.86512	2.80067e-18	Integral membrane Yip1 family protein
Pp3c4_23500	4902.38	-0.971615	2.88703e-18	peroxidase 2
Pp3c25_3070	1452.07	1.04872	4.35753e-18	12-oxophytodienoate reductase 1
Pp3c25_14501	2496.48	1.1699	4.60095e-18	zinc finger protein-related
Pp3c13_4010	3226.64	1.13106	1.31573e-17	Rho GTPase activating protein with PAK-box/P21-Rho-binding domain
Pp3c7_3790	1498.03	1.00551	2.08495e-17	basic helix-loop-helix (bHLH) DNA-binding superfamily protein
Pp3c8_16110	4611.17	1.43637	3.59302e-17	N/A
Pp3c6_8560	1366.66	1.27607	5.45021e-17	DNAJ heat shock family protein
Pp3c13_13170	17794.6	0.982906	6.34195e-17	rubisco activase
Pp3c21_9970	3032.34	1.10764	8.26612e-17	Mitochondrial substrate carrier family protein
Pp3c8_22450	8227.1	1.04985	1.13123e-16	N/A
Pp3c26_2180	10137.1	1.0608	1.50191e-16	heat shock protein 60
Pp3c26_10600	3643.75	1.31435	2.09284e-16	chloroplast heat shock protein 70-2
Pp3c5_24100	393.512	-2.23545	2.27271e-16	N/A
Pp3c3_32190	150.921	-2.4489	6.79394e-16	Pyruvate kinase family protein
Pp3c20_6430	18367.6	0.976364	7.92819e-16	mannose-1-phosphate guanylyltransferase (GDP)s;GDP-galactose:mannose-1-phosphate guanylyltransferases;GDP-galactose:glucose-1-phosphate guanylyltransferases;GDP-galactose:myoinositol-1-phosphate guanylyltransferases;glucose-1-phosphate guanylyltransferase
Pp3c20_11021	607.176	1.56279	8.86477e-16	Sulfite exporter TauE/SafE family protein
Pp3c14_25780	29819.1	0.943319	1.07757e-15	GDSL-like Lipase/Acylhydrolase superfamily protein
Pp3c12_18020	1927.62	-2.02842	2.29115e-15	NAC (No Apical Meristem) domain transcriptional regulator superfamily protein
Pp3c20_6280	2663.75	1.28493	2.29115e-15	N/A
Pp3c26_1680	73.6536	-3.91097	2.67719e-15	RmlC-like cupins superfamily protein
Pp3c25_14500	1290.23	1.16189	3.68674e-15	zinc finger protein-related
Pp3c2_3540	1337.23	1.30244	4.35942e-15	ADP-ribosylation factor A1F
Pp3c27_7560	1084.23	-1.75306	8.21259e-15	NAC domain containing protein 38
Pp3c12_20540	3207.83	-2.44643	1.03614e-14	N/A
Pp3c23_22360	2548.41	-1.1751	1.43366e-14	Leucine-rich repeat protein kinase family protein
Pp3c4_22329	1418.45	-1.47655	1.60004e-14	N/A
Pp3c5_26550	3029.13	-1.03975	1.61712e-14	RING finger protein
Pp3c5_24050	1324.85	-2.27901	2.04403e-14	N/A
Pp3c13_16580	632.228	-3.3501	2.57154e-14	N/A
Pp3c21_10620	13495.8	-0.815819	3.40145e-14	N/A
Pp3c8_16060	9363.24	0.776514	3.87704e-14	maternal effect embryo arrest 59
Pp3c19_2600	12748	0.961897	4.55993e-14	rotamase FKBP 1
Pp3c2_8410	2792.55	0.929441	5.84687e-14	monodehydroascorbate reductase 1
Pp3c26_120	430.555	-1.86085	8.97571e-14	N/A
Pp3c20_16230	80733.5	-1.19532	9.80538e-14	N/A
Pp3c3_22850	1494.76	-2.23544	1.16239e-13	Pyridoxal phosphate (PLP)-dependent transferases superfamily protein
Pp3c8_22400	802.401	-1.92976	1.62842e-13	VQ motif-containing protein
Pp3c20_1840	176.358	-4.57581	1.90228e-13	N/A
Pp3c6_4610	13084.2	0.795126	3.82636e-13	N/A
Pp3c7_22250	250.618	-4.05615	4.57461e-13	Leucine-rich repeat protein kinase family protein
Pp3c21_8300	2779.46	3.92848	4.95738e-13	N/A
Pp3c19_19150	10411.8	-0.834736	5.58874e-13	N/A
Pp3c13_21770	7130.36	0.998611	6.01934e-13	endoribonuclease L-PSP family protein
Pp3c12_15040	90.7194	9.91614	6.32021e-13	N/A
Pp3c11_1010	7820.49	1.2147	7.19403e-13	heat shock cognate protein 70-1
Pp3c16_13490	5499.3	-0.850655	7.2542e-13	TIFY domain/Divergent CCT motif family protein
Pp3c10_6760	580.663	-5.36308	7.35261e-13	TSPO(outer membrane tryptophan-rich sensory protein)-related
Pp3c23_22550	4332.24	-0.880116	8.02983e-13	lipase 1
Pp3c24_590	622.534	-1.54379	9.70014e-13	O-Glycosyl hydrolases family 17 protein
Pp3c3_510	9240.73	-1.50451	1.20995e-12	glyoxal oxidase-related protein
Pp3c5_9670	3424.33	1.09249	1.86724e-12	PATATIN-like protein 6
Pp3c1_3610	2957.08	-1.33363	2.22225e-12	Protein of unknown function (DUF 3339)
Pp3c5_5700	6020.21	0.669038	2.32766e-12	N/A
Pp3c23_22700	549.581	-2.01796	2.61417e-12	N/A
Pp3c25_11360	80.8148	-3.27904	2.9272e-12	Heavy metal transport/detoxification superfamily protein
Pp3c6_90	5394.49	-1.60037	3.04921e-12	basic chitinase
Pp3c21_21000	116.758	-2.59161	3.96841e-12	GDSL-like Lipase/Acylhydrolase superfamily protein
Pp3c21_19080	803.428	1.90643	4.15095e-12	HSP20-like chaperones superfamily protein
Pp3c16_20890	17888.3	-0.843756	5.24579e-12	UDP-Glycosyltransferase superfamily protein
Pp3c2_6160	2545.13	1.003	6.09338e-12	GTP binding Elongation factor Tu family protein
Pp3c13_16610	184.097	-4.98334	6.46393e-12	N/A
Pp3c1_10690	2887.77	0.90961	7.02899e-12	NRAMP metal ion transporter 2
Pp3c4_510	6213.1	0.87047	1.2164e-11	plasma membrane intrinsic protein 2A
Pp3c1_42020	1479.81	-1.68861	1.4188e-11	aldehyde dehydrogenase 5F1
Pp3c24_11600	522.356	-1.60267	1.47206e-11	alpha/beta-Hydrolases superfamily protein
Pp3c5_2690	2195.75	-2.33271	1.7547e-11	N/A
Pp3c10_6170	2987.59	0.888946	2.00896e-11	YGGT family protein
Pp3c12_24670	379.731	-3.46042	2.16043e-11	cellulose synthase-like D6
Pp3c12_6690	7193.22	0.939741	2.16043e-11	polygalacturonase 1
Pp3c8_16270	276.219	-1.69365	2.85594e-11	golgi nucleotide sugar transporter 3
Pp3c13_16030	3352.29	0.907118	2.91289e-11	polygalacturonase 2
Pp3c6_17160	3302.29	0.971457	3.2089e-11	Aldolase-type TIM barrel family protein
Pp3c8_19410	4339.69	-2.04943	4.26293e-11	N/A
Pp3c10_3560	2261.63	-1.11245	4.79746e-11	Protein of unknown function (DUF3741)
Pp3c5_24450	688.168	-1.17811	4.91509e-11	VQ motif-containing protein
Pp3c2_26060	1504.2	0.83029	4.91509e-11	Protein of unknown function (DUF3411)
Pp3c23_8061	9278.25	0.694851	5.50287e-11	aldehyde dehydrogenase 11A3
Pp3c22_12710	9868.1	0.734128	6.47201e-11	phosphatase-related
Pp3c19_8070	6376.02	0.651433	7.56094e-11	chaperonin 20
Pp3c15_19540	2148.09	-28.2588	7.72101e-11	N/A
Pp3c15_21450	4318.76	-1.15148	7.81649e-11	Cytochrome P450 superfamily protein
Pp3c9_10840	328.55	-3.06232	8.58013e-11	N/A
Pp3c13_10560	1463.02	1.4676	1.16183e-10	Uncharacterised protein family SERF
Pp3c22_1220	394.217	-1.25773	1.24292e-10	Leucine-rich repeat transmembrane protein kinase
Pp3c4_19720	7556.09	1.34851	1.24822e-10	Leucine-rich repeat protein kinase family protein
Pp3c1_21200	16109.4	0.886875	1.29195e-10	2-cysteine peroxiredoxin B
Pp3c17_5320	365.454	-1.78483	1.36751e-10	N/A
Pp3s755_30	359.786	-2.23048	1.44378e-10	pyrophosphorylase 1
Pp3c19_5170	7179.06	-1.71126	1.49859e-10	N/A
Pp3c27_3060	876.537	0.94689	1.75262e-10	lysine decarboxylase family protein
Pp3c3_37890	5618.26	0.746552	1.78134e-10	calcium-dependent protein kinase 17
Pp3c1_13930	1333.79	-1.81981	2.05034e-10	laccase 12
Pp3c9_6640	6808.66	1.15106	2.2508e-10	HEAT SHOCK PROTEIN 81.4
Pp3c14_20980	393.903	-1.15377	2.26411e-10	Nuclear transport factor 2 (NTF2) family protein
Pp3c19_9840	84.4914	-5.04936	2.2859e-10	N/A
Pp3c11_21996	595.808	-2.33745	2.30247e-10	lipase class 3 family protein
Pp3c21_13130	1966.51	-1.14061	2.30247e-10	Integrase-type DNA-binding superfamily protein
Pp3c20_8050	892.04	-0.917321	2.31305e-10	phosphate 1
Pp3c7_1960	292.046	-2.30802	2.31319e-10	TRICHOME BIREFRINGENCE-LIKE 11
Pp3c5_4230	7619.38	0.835967	2.34007e-10	photosystem II subunit R
Pp3c15_7700	2259.54	-0.842583	2.98515e-10	N/A
Pp3c15_10050	7375.1	-0.828461	3.22845e-10	glycoside hydrolase family 2 protein
Pp3c5_22920	18454.5	6.28382	3.38696e-10	photosystem II light harvesting complex gene 2.2
Pp3c1_8740	549.67	-2.65503	3.68297e-10	basic helix-loop-helix (bHLH) DNA-binding superfamily protein
Pp3c5_23450	269.385	-3.70783	3.86364e-10	2-oxoglutarate (2OG) and Fe(II)-dependent oxygenase superfamily protein
Pp3c11_6620	10920.6	1.26303	3.86364e-10	heat shock cognate protein 70-1
Pp3c6_19030	2940.44	0.759713	4.42464e-10	RING/U-box superfamily protein
Pp3c27_660	1608.87	0.864668	4.68358e-10	Ribosomal protein L11 family protein
Pp3c15_4270	32733	1.17907	4.68358e-10	HEAT SHOCK PROTEIN 81.4
Pp3c15_11070	24268.5	0.704269	4.90225e-10	photosystem II light harvesting complex gene 2.2
Pp3c22_13060	690.94	1.59484	4.95967e-10	GRAS family transcription factor
Pp3c8_5110	834.763	-0.981427	5.16971e-10	WRKY DNA-binding protein 57
Pp3c9_6690	61863.5	0.727045	5.20556e-10	HEAT SHOCK PROTEIN 81.4
Pp3c11_14630	3219.57	0.826986	5.43516e-10	ribosomal protein S17
Pp3c10_3790	2133.82	-0.736321	5.78608e-10	ferritin 4
Pp3c2_15250	1057.11	-1.15406	6.34053e-10	N/A
Pp3c14_23730	40.2892	-8.804	6.75028e-10	Galactose oxidase/kelch repeat superfamily protein
Pp3c1_12130	202.898	-3.51528	7.91122e-10	N/A
Pp3c26_11780	251.287	-1.45738	8.06392e-10	N/A
Pp3c5_880	416.516	-1.42581	9.55775e-10	Integrase-type DNA-binding superfamily protein
Pp3c8_18580	3074.99	-0.837719	9.71066e-10	cytokinin oxidase/dehydrogenase 1
Pp3c19_23170	3067.86	-0.675626	9.73654e-10	GroES-like zinc-binding dehydrogenase family protein
Pp3c2_19170	3257.83	1.0953	9.73654e-10	GroES-like family protein
Pp3c27_5110	16705.7	0.609157	1.05028e-09	chaperonin 60 beta
Pp3c2_32400	782.429	-1.81811	1.0846e-09	Chalcone and stilbene synthase family protein
Pp3c4_16220	310.106	1.31957	1.11748e-09	N/A
Pp3c14_9450	2668.87	0.975602	1.16201e-09	N/A
Pp3c16_21440	6350.75	0.82771	1.23084e-09	Transcriptional coactivator/pterin dehydratase
Pp3c16_21452	286.32	1.47685	1.25203e-09	Major facilitator superfamily protein
Pp3c3_23640	1133.59	1.38139	1.28013e-09	Diacylglycerol kinase family protein
Pp3c21_19250	1096.61	-1.04613	1.38134e-09	N/A
Pp3c19_17750	48.3752	-9.06831	1.41511e-09	alpha/beta-Hydrolases superfamily protein
Pp3c25_2840	609.726	-1.23197	1.4261e-09	exostosin family protein
Pp3c3_33930	688.003	-1.38573	1.50003e-09	Integrase-type DNA-binding superfamily protein
Pp3c13_22230	7139.42	0.665963	1.62437e-09	Pyridoxal phosphate (PLP)-dependent transferases superfamily protein
Pp3c9_15400	7715.16	0.65912	1.64289e-09	Aha1 domain-containing protein
Pp3c3_28050	9165.73	-1.12164	1.67781e-09	Mitochondrial import inner membrane translocase subunit Tim17/Tim22/Tim23 family protein
Pp3c13_24510	1688.83	-1.14641	1.73709e-09	cytochrome P450, family 704, subfamily B, polypeptide 1
Pp3c13_22430	296.024	-2.64653	1.738e-09	N/A
Pp3c4_8470	18007.5	0.955035	1.81231e-09	protochlorophyllide oxidoreductase A
Pp3c24_9660	14962.1	0.698702	1.85238e-09	cyclophilin 20-2
Pp3c13_16980	1126.79	-1.8583	1.91934e-09	Cystathionine beta-synthase (CBS) protein
Pp3c6_2090	394.891	-2.00989	2.02561e-09	Caleosin-related family protein
Pp3c16_10060	218.27	-2.00141	2.24713e-09	N/A
Pp3c8_5640	4115.4	0.674543	2.24713e-09	Ribosomal protein S5 family protein
Pp3c3_34390	18402	-0.825305	2.28988e-09	N/A
Pp3c3_26590	34151.4	1.42483	2.62259e-09	heat shock cognate protein 70-1
Pp3c10_11150	15125.2	-0.681248	2.75475e-09	GDSL-like Lipase/Acylhydrolase superfamily protein
Pp3c2_16450	4060.74	0.808991	2.93382e-09	NAD(P)-binding Rossmann-fold superfamily protein
Pp3c8_8490	1905.61	1.48755	2.93382e-09	HSP20-like chaperones superfamily protein
Pp3c16_19440	2330.74	0.925365	2.9361e-09	Fes1A
Pp3c20_23510	3920.46	-1.01074	3.0316e-09	transcription activator-related
Pp3c24_720	8187.49	-0.728567	3.39878e-09	2 iron, 2 sulfur cluster binding
Pp3c1_38340	488.477	1.1522	3.39878e-09	Putative methyltransferase family protein
Pp3c20_10050	1034.13	-0.838017	3.40089e-09	alpha/beta-Hydrolases superfamily protein
Pp3c4_16470	576.148	-1.04723	4.04622e-09	N/A
Pp3c17_19880	994.848	0.733175	4.2251e-09	ankyrin repeat family protein
Pp3c3_28970	2993.02	-0.963599	4.50199e-09	basic helix-loop-helix (bHLH) DNA-binding superfamily protein
Pp3c15_6160	21075.5	-0.710066	4.52258e-09	dormancy-associated protein-like 1
Pp3c21_10640	2434.18	-1.95291	4.74951e-09	Late embryogenesis abundant (LEA) hydroxyproline-rich glycoprotein family
Pp3c22_21730	45.5841	-4.26645	5.10818e-09	N/A
Pp3c16_10640	1509.26	-1.21094	5.66204e-09	N/A
Pp3c15_15270	1125.98	1.11053	5.99855e-09	VQ motif-containing protein
Pp3c8_16580	9109.83	0.576339	6.56674e-09	Uroporphyrinogen decarboxylase
Pp3c1_37460	6325.92	0.651185	6.56674e-09	Ribosomal protein L30/L7 family protein
Pp3c23_14420	1178.59	-6.41776	6.63331e-09	late embryogenesis abundant domain-containing protein / LEA domain-containing protein
Pp3c4_13630	671.08	1.72722	6.98233e-09	N/A
Pp3c2_15200	3561.59	-1.16218	6.98411e-09	glyoxal oxidase-related protein
Pp3c21_19100	1598.52	-0.735992	6.98411e-09	PLC-like phosphodiesterases superfamily protein
Pp3c13_22390	14652.1	-0.728945	6.98411e-09	N/A
Pp3c20_8620	15582.6	0.539683	7.2918e-09	HSP70-interacting protein 1
Pp3c2_25820	240.577	-1.54737	7.3457e-09	glyoxal oxidase-related protein
Pp3c11_5910	793.979	-1.103	7.47782e-09	N/A
Pp3c24_13160	965.237	-1.24214	7.90379e-09	asparagine synthetase 3
Pp3c17_15920	4019.17	-0.982695	7.90379e-09	GDP-D-mannose 3\',5\'-epimerase
Pp3c14_1810	7975.63	0.741672	7.90379e-09	RNA binding Plectin/S10 domain-containing protein
Pp3c1_42760	19024.7	0.900719	7.90379e-09	methyl esterase 17
Pp3c2_13300	4047.1	0.753447	8.66633e-09	Ribosomal protein L6 family protein
Pp3c25_1440	8715.76	0.710119	8.74729e-09	ribosomal protein L12-C
Pp3c9_4680	12618.2	0.664672	9.1953e-09	GDSL-like Lipase/Acylhydrolase family protein
Pp3c3_13630	16893.9	-0.603035	1.00444e-08	Stigma-specific Stig1 family protein
Pp3c25_950	3042.57	-0.80177	1.1835e-08	WWE protein-protein interaction domain protein family
Pp3c7_20852	576.955	-1.06136	1.34344e-08	N/A
Pp3c1_22120	11694	-0.667999	1.43846e-08	ferritin 4
Pp3c16_22430	5499.05	0.806166	1.49058e-08	Ribosomal protein L18e/L15 superfamily protein
Pp3c10_18600	5459.39	0.624807	1.52361e-08	meristematic receptor-like kinase
Pp3c8_16760	630.496	-6.94929	1.52923e-08	late embryogenesis abundant domain-containing protein / LEA domain-containing protein
Pp3c5_12420	3597.06	1.06693	1.53444e-08	N/A
Pp3c6_14200	2226.7	-1.1182	1.54335e-08	N/A
Pp3c3_9290	33.92	4.09967	1.85634e-08	N/A
Pp3c22_8470	408.415	-2.39264	1.92175e-08	1-cysteine peroxiredoxin 1
Pp3c11_14810	798.331	2.01222	1.92175e-08	heat shock protein 17.6A
Pp3c12_25160	2883.81	1.17362	2.05328e-08	GroES-like family protein
Pp3c16_9400	2964.23	-0.741742	2.13031e-08	SPFH/Band 7/PHB domain-containing membrane-associated protein family
Pp3c3_17910	6183.14	-0.652213	2.27382e-08	Nucleoporin autopeptidase
Pp3c11_15930	41.2039	5.59156	2.41194e-08	metallopeptidase M24 family protein
Pp3c1_23960	3796.6	0.832745	2.52425e-08	syntaxin of plants 124
Pp3c13_7370	273.777	-3.43509	2.68285e-08	late embryogenesis abundant domain-containing protein / LEA domain-containing protein
Pp3c17_20220	423.459	1.16592	2.68285e-08	Haloacid dehalogenase-like hydrolase (HAD) superfamily protein
Pp3c19_20870	2211.61	-0.91053	2.84951e-08	N/A
Pp3c6_28590	5843.2	-1.79346	2.89799e-08	glycosyltransferase family protein 47
Pp3c20_5670	8448.61	0.840929	2.95434e-08	12-oxophytodienoate reductase 2
Pp3c14_16280	8182.66	-0.859409	3.04936e-08	Protein of unknown function, DUF547
Pp3c7_940	7016.09	-0.964716	3.05024e-08	scarecrow-like 3
Pp3c23_17150	1772.89	0.67689	3.08691e-08	serine acetyltransferase 1;1
Pp3c11_7470	202.539	-11.1338	3.46038e-08	Bifunctional inhibitor/lipid-transfer protein/seed storage 2S albumin superfamily protein
Pp3c6_1460	88.84	-5.75103	3.46038e-08	N/A
Pp3c22_12740	1118.48	-1.5887	3.50973e-08	K+ uptake transporter 3
Pp3c25_11210	1397.34	-0.677642	3.56778e-08	Heavy metal transport/detoxification superfamily protein
Pp3c5_22950	3477.97	-0.799703	3.65805e-08	N/A
Pp3c2_6560	861.628	-0.812307	3.92358e-08	Major facilitator superfamily protein
Pp3c24_3760	8753.92	0.694265	3.92358e-08	Ribosomal protein L4/L1 family
Pp3c4_22490	6420.54	-0.837805	4.18736e-08	allene oxide cyclase 3
Pp3c16_17780	4143.92	0.584133	4.50947e-08	CLP protease proteolytic subunit 1
Pp3c12_24560	6366.17	1.04261	4.63865e-08	HSP20-like chaperones superfamily protein
Pp3c11_21780	1560.25	0.863931	4.69567e-08	ubiquitin 4
Pp3c16_13530	793.144	-0.840246	4.90954e-08	26S proteasome regulatory subunit, putative
Pp3c26_10920	978.577	0.996844	5.21238e-08	EamA-like transporter family protein
Pp3c6_21790	1581.26	0.798407	5.35874e-08	N/A
Pp3c4_1240	2297.75	-1.27861	5.6608e-08	N/A
Pp3c14_3360	55255.4	0.470113	5.91347e-08	Chaperone protein htpG family protein
Pp3c5_14810	376.638	-1.97058	6.06885e-08	Thiamin diphosphate-binding fold (THDP-binding) superfamily protein
Pp3c24_3340	6691.98	-0.6566	6.22888e-08	NAD(P)-binding Rossmann-fold superfamily protein
Pp3c2_29100	594.51	0.877895	6.54591e-08	Fatty acid hydroxylase superfamily
Pp3c20_22820	13200.9	0.560983	6.69723e-08	glutamine synthetase 2
Pp3c1_25070	10351.4	-0.592803	6.92674e-08	ABC-2 and Plant PDR ABC-type transporter family protein
Pp3c10_12250	14162.2	-0.7891	7.28484e-08	cold-regulated 413-plasma membrane 2
Pp3c2_2060	1697.27	1.12897	7.28484e-08	N/A
Pp3c24_20380	971.735	-1.57746	7.39723e-08	UDP-D-glucose/UDP-D-galactose 4-epimerase 5
Pp3c2_20860	820.018	-0.785873	7.46337e-08	TRF-like 6
Pp3c24_5780	7701.71	0.593467	7.46337e-08	Ribosomal protein S5 family protein
Pp3c3_21130	5379.73	0.739034	7.64064e-08	breast basic conserved 1
Pp3c19_23159	122.719	-4.10525	7.76017e-08	N/A
Pp3c17_5160	71.2505	-2.49715	7.7836e-08	Pathogenesis-related thaumatin superfamily protein
Pp3c3_31480	293.871	1.49715	8.59586e-08	GMP synthase (glutamine-hydrolyzing), putative / glutamine amidotransferase, putative
Pp3c17_20040	1516.56	-1.36284	8.80824e-08	Tetratricopeptide repeat (TPR)-like superfamily protein
Pp3c17_15100	291.621	-1.55073	8.81803e-08	N/A
Pp3c5_12820	57.4478	-7.71487	9.56501e-08	Pectin lyase-like superfamily protein
Pp3c6_23240	18482.4	0.526852	1.0092e-07	cold shock domain protein 1
Pp3c3_20980	1369.52	-0.82933	1.04761e-07	O-fucosyltransferase family protein
Pp3c1_6260	3081.38	0.650316	1.06918e-07	UDP-Glycosyltransferase superfamily protein
Pp3c26_4930	4015.19	-0.677861	1.08741e-07	SOUL heme-binding family protein
Pp3c4_8330	26842.7	0.759977	1.11781e-07	2Fe-2S ferredoxin-like superfamily protein
Pp3c6_24790	366.851	-1.17343	1.17328e-07	coatomer gamma-2 subunit, putative / gamma-2 coat protein, putative / gamma-2 COP, putative
Pp3c16_11960	9065.07	0.716536	1.17849e-07	N/A
Pp3c13_1650	4340.02	0.655195	1.20994e-07	N/A
Pp3c10_10730	4688.37	0.554445	1.21577e-07	UDP-Glycosyltransferase superfamily protein
Pp3c9_5060	1641.65	0.863798	1.23841e-07	phosphoglucomutase
Pp3c24_20050	800.367	-0.868893	1.28317e-07	N/A
Pp3c14_10540	2996.81	0.700021	1.34092e-07	protein binding;zinc ion binding
Pp3c26_8300	12029.3	0.512602	1.38651e-07	ATPase, AAA-type, CDC48 protein
Pp3c6_27690	587.089	-2.21271	1.42061e-07	NAC (No Apical Meristem) domain transcriptional regulator superfamily protein
Pp3c9_18580	1858.16	-0.895757	1.51057e-07	N/A
Pp3c20_18740	8125.51	0.591407	1.51057e-07	Ribosomal protein S5 family protein
Pp3c2_17540	310.788	-3.18791	1.51433e-07	TSPO(outer membrane tryptophan-rich sensory protein)-related
Pp3c1_13830	1715.6	-0.745451	1.61372e-07	N/A
Pp3c17_22430	540.704	-1.43576	1.67875e-07	Early-responsive to dehydration stress protein (ERD4)
Pp3c2_20930	2692.91	-0.799188	1.7117e-07	RGA-like 1
Pp3c22_5280	4497.28	-1.36344	1.71257e-07	GRAM domain family protein
Pp3c13_7150	120.249	-1.89446	1.8171e-07	BEL1-like homeodomain 6
Pp3c1_41520	572.346	-2.37775	1.86054e-07	PEBP (phosphatidylethanolamine-binding protein) family protein
Pp3c22_4140	4294.76	0.687839	1.88866e-07	hydroxycinnamoyl-CoA shikimate/quinate hydroxycinnamoyl transferase
Pp3c4_15470	19198.6	0.489501	1.90597e-07	S-adenosyl-L-methionine-dependent methyltransferases superfamily protein
Pp3c5_13160	1361.24	0.824852	1.90597e-07	Aldolase-type TIM barrel family protein
Pp3c10_22010	51.9601	8.13971	1.90963e-07	RmlC-like cupins superfamily protein
Pp3c6_3820	2457.95	0.971258	2.12265e-07	Heavy metal transport/detoxification superfamily protein
Pp3c8_300	1083.48	-1.13623	2.17385e-07	N/A
Pp3c8_13040	2373.13	0.643453	2.19522e-07	Tetratricopeptide repeat (TPR)-like superfamily protein
Pp3c2_37190	4423.33	-0.674125	2.25649e-07	ATP binding cassette protein 1
Pp3c7_4270	5481.65	0.722002	2.25649e-07	heat shock transcription factor B4
Pp3c22_12350	1100.79	-0.696694	2.28724e-07	Leucine-rich repeat transmembrane protein kinase
Pp3c7_4540	410.766	-1.51801	2.39769e-07	N/A
Pp3c7_9820	156.228	-1.53136	2.41718e-07	Early-responsive to dehydration stress protein (ERD4)
Pp3c22_14800	2812.84	-0.801995	2.61463e-07	binding
Pp3c7_12270	10102.5	0.633004	2.65928e-07	Ribosomal protein L13 family protein
Pp3c19_3000	306.542	-2.02008	2.80588e-07	WRKY DNA-binding protein 28
Pp3c13_20600	5916.35	0.54895	2.8571e-07	high mobility group B1
Pp3c13_5750	4992.93	0.714586	2.92919e-07	Lactoylglutathione lyase / glyoxalase I family protein
Pp3c3_6500	154.903	-2.80109	2.95477e-07	N/A
Pp3c19_4270	9182.5	0.626847	2.95477e-07	chaperonin 20
Pp3c6_8460	6615.21	-1.11131	2.98835e-07	N/A
Pp3c7_15640	1272.21	-0.769627	2.98835e-07	Calcium-binding EF hand family protein
Pp3c4_25180	1914.12	-1.01189	3.03694e-07	SOUL heme-binding family protein
Pp3c27_1820	1749.67	-1.95815	3.12982e-07	N/A
Pp3c16_2860	2976.17	0.770709	3.12982e-07	Ribosomal protein L11 family protein
Pp3c7_5780	10464.7	0.673459	3.15694e-07	Ribosomal protein S6e
Pp3c17_17180	1745.78	0.808042	3.194e-07	tRNA/rRNA methyltransferase (SpoU) family protein
Pp3c17_5130	111.874	-1.82371	3.21787e-07	O-Glycosyl hydrolases family 17 protein
Pp3c5_4760	5376.25	-1.29686	3.27924e-07	N/A
Pp3c14_19000	1032.47	-0.678561	3.32864e-07	N/A
Pp3c5_16730	9686.74	-0.598815	3.4277e-07	N/A
Pp3c15_12140	3608.55	0.653859	3.49499e-07	Ribosomal protein S13/S18 family
Pp3c12_11340	244.945	-1.43864	3.5631e-07	Guanylate-binding family protein
Pp3c5_20980	3783.92	0.76989	3.5912e-07	C2H2-like zinc finger protein
Pp3c14_11550	2775.26	-0.960917	3.63683e-07	NAD(P)-binding Rossmann-fold superfamily protein
Pp3c3_9740	998.443	-2.08356	3.75773e-07	N/A
Pp3c13_5000	1733.09	-0.834619	3.81998e-07	Transducin/WD40 repeat-like superfamily protein
Pp3c26_8310	2434.96	0.623957	3.82302e-07	CLP protease R subunit 4
Pp3c3_28540	3141.6	0.782443	3.83705e-07	Chaperone DnaJ-domain superfamily protein
Pp3c1_430	1231.9	-0.845518	3.92985e-07	Prolyl oligopeptidase family protein
Pp3c5_21110	2478.54	0.560463	4.08028e-07	Protein kinase superfamily protein
Pp3c4_21500	243.393	2.24776	4.19841e-07	heat shock cognate protein 70-1
Pp3c24_20800	7232.44	-1.34496	4.22662e-07	Major facilitator superfamily protein
Pp3c13_18050	3631.85	-0.686601	4.33256e-07	multidrug resistance-associated protein 5
Pp3c15_17790	377.462	-1.00951	4.48757e-07	C2H2-type zinc finger family protein
Pp3c13_24420	6082.1	0.589431	4.60498e-07	Ribosomal protein L7Ae/L30e/S12e/Gadd45 family protein
Pp3c8_9230	483.322	2.22922	4.61503e-07	HSP20-like chaperones superfamily protein
Pp3c12_14620	6945.53	-0.944824	4.75468e-07	N/A
Pp3c15_10210	3899.61	-0.531462	4.7801e-07	glyoxalase II 3
Pp3c13_7010	4718.55	0.497172	4.84129e-07	Thioredoxin superfamily protein
Pp3c21_19700	902.26	-1.30224	4.84966e-07	multidrug resistance-associated protein 5
Pp3c10_19150	2412.18	-0.609786	4.93049e-07	Dihydroxyacetone kinase
Pp3c6_8480	26.2463	-8.18586	4.99516e-07	N/A
Pp3c5_4400	52.1243	-5.09383	5.15521e-07	N/A
Pp3c20_18130	432.506	-1.56842	5.15521e-07	NAC domain containing protein 2
Pp3c13_20020	5213.6	0.695362	5.1698e-07	Ribosomal protein S8e family protein
Pp3c26_1490	2203.93	-1.61211	5.24497e-07	cycling DOF factor 2
Pp3c14_3490	6380.42	0.737008	5.24497e-07	breast basic conserved 1
Pp3c4_22920	49375.7	-0.609497	5.5161e-07	Stigma-specific Stig1 family protein
Pp3c12_9890	7508.77	0.536826	5.57146e-07	chloroplast RNA-binding protein 29
Pp3c19_15000	4250.59	0.615642	6.24214e-07	Chaperone protein htpG family protein
Pp3c16_18710	8211.53	-0.553774	6.25654e-07	N/A
Pp3c23_2900	238.906	1.43641	6.35789e-07	maternal effect embryo arrest 59
Pp3c15_14540	1622.01	-1.66777	6.38964e-07	Cystathionine beta-synthase (CBS) family protein
Pp3c4_3650	1667.16	1.09773	6.48451e-07	F-box family protein
Pp3c22_18520	1185.06	1.64442	6.74571e-07	sigma factor E
Pp3c27_3460	956.995	-0.763587	6.98362e-07	N/A
Pp3c16_23250	2106.02	-4.01693	7.15976e-07	N/A
Pp3c5_8210	808.97	-1.47802	7.16542e-07	N/A
Pp3c5_1800	1522.24	0.881914	7.18475e-07	histone H2A 10
Pp3c24_4880	2222.9	0.917028	7.27007e-07	Tetratricopeptide repeat (TPR)-like superfamily protein
Pp3c15_15760	4921.39	-2.99798	7.27676e-07	late embryogenesis abundant protein, putative / LEA protein, putative
Pp3c22_19630	6406.9	-0.791437	7.34513e-07	N/A
Pp3c5_19770	418.729	-1.49391	7.43563e-07	sucrose synthase 3
Pp3c2_10920	828.734	-1.42087	7.46847e-07	Glycine cleavage T-protein family
Pp3c3_12090	2594.09	0.687416	8.05962e-07	Ribosomal protein L17 family protein
Pp3c13_19760	3024.3	0.613349	8.46447e-07	NAD(P)-binding Rossmann-fold superfamily protein
Pp3c13_8870	5132.76	-0.653352	8.50102e-07	shaggy-like kinase 13
Pp3c6_5150	313.556	-1.42304	8.69758e-07	Heavy metal transport/detoxification superfamily protein
Pp3c3_27210	300.255	-1.37149	8.70078e-07	N/A
Pp3c6_11170	5048.89	-0.656987	8.80805e-07	N/A
Pp3c1_21230	27789.7	0.537085	9.05357e-07	2-cysteine peroxiredoxin B
Pp3c19_9000	197.812	-2.06796	9.2882e-07	GDSL-like Lipase/Acylhydrolase superfamily protein
Pp3c1_40420	168.069	-1.81213	9.43589e-07	N/A
Pp3c19_20300	2320.4	-0.8143	9.45083e-07	fructose-2,6-bisphosphatase
Pp3c15_10300	3881.04	-0.658927	1.01275e-06	metalloendopeptidases;zinc ion binding
Pp3c17_11020	1094.57	-0.708792	1.03436e-06	N/A
Pp3c1_35560	1345.95	-0.75167	1.04417e-06	P-loop containing nucleoside triphosphate hydrolases superfamily protein
Pp3c1_31250	9939.27	-0.702562	1.04791e-06	EYES ABSENT homolog
Pp3c19_11600	16126.4	0.530129	1.05824e-06	Single hybrid motif superfamily protein
Pp3c16_8850	1653.84	0.660357	1.07294e-06	N/A
Pp3c19_3501	238.706	1.57761	1.08683e-06	N/A
Pp3c5_18880	1514.64	0.642296	1.09334e-06	N/A
Pp3c4_30620	4278.19	-0.840135	1.13426e-06	AWPM-19-like family protein
Pp3c3_24830	1791.6	-1.3241	1.22604e-06	Pectin lyase-like superfamily protein
Pp3c10_23140	1385.37	0.715603	1.23404e-06	Transmembrane amino acid transporter family protein
Pp3c22_7570	879.613	1.12658	1.2381e-06	chaperonin 20
Pp3c4_15100	4521.73	-0.720432	1.23867e-06	S-adenosyl-L-methionine-dependent methyltransferases superfamily protein
Pp3c6_21520	1111.52	-1.4291	1.25795e-06	carotenoid cleavage dioxygenase 8
Pp3c3_18750	41389.1	0.639154	1.26026e-06	ribulose bisphosphate carboxylase small chain 1A
Pp3c16_940	2724.53	-0.819555	1.28855e-06	homogentisate 1,2-dioxygenase
Pp3c16_18077	23.1982	-8.00644	1.29391e-06	N/A
Pp3c16_2540	3976.77	0.651914	1.29391e-06	Ribosomal protein PSRP-3/Ycf65
Pp3c1_8290	10527.7	0.685034	1.29391e-06	Ribosomal protein S4 (RPS4A) family protein
Pp3c12_23710	4679.67	0.747724	1.30253e-06	glucuronidase 3
Pp3c18_15510	1770.63	-0.738458	1.31804e-06	N/A
Pp3c27_5180	1400.72	1.48783	1.32343e-06	Integrase-type DNA-binding superfamily protein
Pp3c15_12510	7050.45	1.41121	1.35564e-06	heat shock protein 90.1
Pp3c1_24300	5552.74	0.586722	1.35597e-06	Ribosomal protein L6 family protein
Pp3c18_10880	1942.25	0.951893	1.40783e-06	S-adenosyl-L-methionine-dependent methyltransferases superfamily protein
Pp3c10_2480	161.052	-1.56459	1.49787e-06	N/A
Pp3c2_32320	1511.72	-1.42655	1.49916e-06	Chalcone and stilbene synthase family protein
Pp3c4_15580	2830.94	0.784962	1.51035e-06	BolA-like family protein
Pp3c14_10320	2156.67	0.774313	1.52805e-06	light-regulated zinc finger protein 1
Pp3c3_10840	1191.95	0.739668	1.57633e-06	ribosomal protein L24
Pp3c7_5390	5305.08	-1.34406	1.57665e-06	homology to ABI1
Pp3c11_20290	11858	0.552231	1.62302e-06	stress-inducible protein, putative
Pp3c6_560	1290.34	-0.867339	1.63274e-06	N/A
Pp3c13_12020	6081.42	0.655937	1.63631e-06	nucleoside diphosphate kinase 2
Pp3c4_14920	3047.6	-0.510371	1.6385e-06	NOD26-like intrinsic protein 5;1
Pp3c15_19571	136163	-1.32899	1.63939e-06	N/A
Pp3c3_2130	35036.5	-0.529586	1.66759e-06	12-oxophytodienoate reductase 1
Pp3c21_8120	6925.36	-0.816085	1.70119e-06	PLATZ transcription factor family protein
Pp3c24_18710	2545.69	0.629826	1.71444e-06	RNA-binding KH domain-containing protein
Pp3c22_2520	7030.53	0.515164	1.72337e-06	ACT domain-containing small subunit of acetolactate synthase protein
Pp3c12_10330	3299.55	0.768115	1.93102e-06	zeaxanthin epoxidase (ZEP) (ABA1)
Pp3c13_20160	8850.18	-3.76979	1.95861e-06	alpha-amylase-like
Pp3c19_14810	1206.32	0.611791	1.97196e-06	alpha/beta-Hydrolases superfamily protein
Pp3c2_25890	3095.23	-0.633344	1.99106e-06	auxin response factor 6
Pp3c21_19720	73.0266	-2.04889	1.99563e-06	N/A
Pp3c20_16540	3326.21	-0.528085	2.07746e-06	Duplicated homeodomain-like superfamily protein
Pp3c9_5760	2371.34	-3.55048	2.15317e-06	embryonic cell protein 63
Pp3c13_16380	1017.12	-0.684471	2.15317e-06	Phototropic-responsive NPH3 family protein
Pp3c4_12460	2664.77	-1.00925	2.2957e-06	STRUBBELIG-receptor family 8
Pp3c17_7200	258.889	-2.78624	2.32593e-06	N/A
Pp3c20_19770	949.051	-0.762413	2.32593e-06	N/A
Pp3c1_4090	8791.46	0.446161	2.32593e-06	P-loop containing nucleoside triphosphate hydrolases superfamily protein
Pp3c2_3650	693.214	0.895765	2.3509e-06	IQ-domain 6
Pp3c27_5920	3241.09	0.53114	2.46928e-06	receptor like protein 4
Pp3c10_7370	2516.32	0.787361	2.47165e-06	breast basic conserved 1
Pp3c10_7580	2409.82	-0.970909	2.49195e-06	Long-chain fatty alcohol dehydrogenase family protein
Pp3c24_10800	39429.3	0.815628	2.55813e-06	thiazole biosynthetic enzyme, chloroplast (ARA6) (THI1) (THI4)
Pp3c5_8220	4726.91	-0.959157	2.57207e-06	Thioesterase superfamily protein
Pp3c1_21300	13310.2	0.636898	2.65871e-06	Chalcone-flavanone isomerase family protein
Pp3c2_31870	1537.09	0.714269	2.71185e-06	N/A
Pp3c24_430	4227.35	0.746031	2.73468e-06	ubiquitin extension protein 1
Pp3c14_24710	5797.83	0.669156	2.82141e-06	acyl carrier protein 1
Pp3c8_8000	1598.8	-0.876931	2.82929e-06	N/A
Pp3c2_11190	5643.34	-0.654048	2.82929e-06	N/A
Pp3c7_8810	5697.63	0.505527	2.82929e-06	carbamoyl phosphate synthetase A
Pp3c6_10350	1425.84	0.593479	2.83822e-06	N/A
Pp3c2_36190	27980	1.38413	2.84803e-06	photosystem II light harvesting complex gene 2.1
Pp3c15_10680	104.428	10.1199	2.84803e-06	N/A
Pp3c27_4160	2154.53	0.770701	2.86015e-06	fibrillarin 2
Pp3c2_6080	12020.2	0.631112	2.87455e-06	histone deacetylase 3
Pp3c27_7430	225.237	-2.07407	2.88871e-06	NAC (No Apical Meristem) domain transcriptional regulator superfamily protein
Pp3c25_2360	491.891	-1.16686	2.91585e-06	Late embryogenesis abundant (LEA) hydroxyproline-rich glycoprotein family
Pp3c2_2660	1592.71	-0.72674	2.93716e-06	basic helix-loop-helix (bHLH) DNA-binding superfamily protein
Pp3c9_15130	794.249	1.09051	2.9396e-06	L-aspartate oxidase
Pp3c6_25270	1525.96	-0.796077	2.95198e-06	D-arabinono-1,4-lactone oxidase family protein
Pp3c14_14170	20576.2	0.511361	2.95198e-06	Class-II DAHP synthetase family protein
Pp3c9_1600	3600.42	0.662486	3.045e-06	N/A
Pp3c3_22750	3137.13	-1.24732	3.04607e-06	3-methylcrotonyl-CoA carboxylase
Pp3c9_25980	4430.52	0.581957	3.1255e-06	Ribosomal protein L7Ae/L30e/S12e/Gadd45 family protein
Pp3c23_7670	3494.84	0.500541	3.12611e-06	ribosomal protein L15
Pp3c3_34630	155.809	-1.97305	3.17258e-06	Peroxidase superfamily protein
Pp3c21_17460	308.847	-1.34592	3.17258e-06	Glucose-methanol-choline (GMC) oxidoreductase family protein
Pp3c7_26720	4556.66	0.666215	3.17276e-06	ribosomal protein S13A
Pp3c20_23180	2926.38	0.594996	3.19277e-06	Protein of unknown function (DUF1118)
Pp3c13_3880	14244.8	0.709122	3.2565e-06	HSP20-like chaperones superfamily protein
Pp3c6_1960	1908.7	-0.873013	3.3074e-06	zinc ion binding
Pp3c15_20170	2161.25	0.599017	3.34433e-06	Protein of unknown function (DUF3353)
Pp3c17_6090	5473.09	-0.723835	3.36511e-06	glutathione S-transferase PHI 9
Pp3c5_15770	179.604	-1.72538	3.40767e-06	Senescence/dehydration-associated protein-related
Pp3c1_10460	1416.45	-1.00799	3.48354e-06	MLP-like protein 423
Pp3c18_19990	737.649	0.910664	3.56212e-06	basic helix-loop-helix (bHLH) DNA-binding superfamily protein
Pp3c25_11300	2865.58	-0.974001	3.59124e-06	Heavy metal transport/detoxification superfamily protein
Pp3c19_20830	2305.7	-0.795805	3.59124e-06	RmlC-like cupins superfamily protein
Pp3c1_37850	346.767	-4.31456	3.67864e-06	Protein of unknown function (DUF567)
Pp3c17_9350	17926.4	-0.568702	3.80512e-06	IQ-domain 31
Pp3c7_13600	1778.03	-0.771025	3.84017e-06	N/A
Pp3c1_20660	3418.28	0.687404	3.84612e-06	multidrug resistance-associated protein 14
Pp3c1_25940	735.059	-1.28633	3.9341e-06	N/A
Pp3c2_12320	2226.93	-1.16384	3.9341e-06	Leucine-rich repeat protein kinase family protein
Pp3c7_20820	2800.5	-0.538086	3.9341e-06	natural resistance associated macrophage protein 4
Pp3c17_19050	1318.87	0.681181	3.9825e-06	Glutathione S-transferase family protein
Pp3c7_9360	127.035	-3.71203	4.01396e-06	N/A
Pp3c23_8320	6135.87	-0.819107	4.06322e-06	N/A
Pp3c17_19052	1351.69	0.699962	4.07212e-06	Glutathione S-transferase family protein
Pp3c17_15490	325.612	0.90018	4.19216e-06	fatty acid desaturase 7
Pp3c1_13840	1528.25	-0.640034	4.22246e-06	Early-responsive to dehydration stress protein (ERD4)
Pp3c6_17680	3821.95	0.670617	4.25282e-06	Ribosomal protein S4
Pp3c5_13600	310.709	1.12101	4.27726e-06	N/A
Pp3c19_1590	129.723	-4.20378	4.31648e-06	dessication-induced 1VOC superfamily protein
Pp3c14_9080	298.798	1.04381	4.49467e-06	N/A
Pp3c4_880	1391.94	-4.41092	4.49967e-06	late embryogenesis abundant domain-containing protein / LEA domain-containing protein
Pp3c6_7160	4043.41	-0.922622	4.55804e-06	Pectin lyase-like superfamily protein
Pp3c3_10800	24442.3	0.451016	4.55804e-06	adenosine kinase 2
Pp3c16_11800	3183.96	0.710723	4.55804e-06	Aldolase-type TIM barrel family protein
Pp3c17_13590	2922.52	0.824946	4.55804e-06	Ribosomal protein L32e
Pp3c11_12080	33032.4	0.533637	4.64428e-06	photosystem II subunit P-1
Pp3c13_4560	1349.93	0.780661	4.64428e-06	AtGCP3 interacting protein 1
Pp3c1_24120	7224.83	0.53552	4.73211e-06	40s ribosomal protein SA
Pp3c5_20560	339.856	1.31032	4.75891e-06	basic helix-loop-helix (bHLH) DNA-binding superfamily protein
Pp3c18_6160	8574.18	-1.15296	4.77549e-06	N/A
Pp3c20_10750	3753.43	0.469573	4.80034e-06	Late embryogenesis abundant protein (LEA) family protein
Pp3c5_19709	1374.4	-0.852231	4.85768e-06	N/A
Pp3c20_5990	2136.28	0.629061	4.85768e-06	Di-glucose binding protein with Kinesin motor domain
Pp3c6_13460	478.402	-1.22424	4.85975e-06	Protein of unknown function (DUF726)
Pp3c18_3870	959.88	-1.30659	4.91443e-06	Eukaryotic aspartyl protease family protein
Pp3c14_7080	3661.12	0.860615	4.91443e-06	60S acidic ribosomal protein family
Pp3c22_270	1599.52	-0.850103	4.97843e-06	alpha/beta-Hydrolases superfamily protein
Pp3c7_7774	3736.8	0.634526	5.03038e-06	stress-inducible protein, putative
Pp3c19_2760	1171.87	-1.57734	5.03623e-06	N/A
Pp3c13_6860	8026.12	-1.28261	5.03623e-06	N/A
Pp3c9_22290	612.327	1.05874	5.26181e-06	LOB domain-containing protein 37
Pp3c16_5890	2171.18	0.533975	5.27158e-06	Tetratricopeptide repeat (TPR)-like superfamily protein
Pp3c27_7650	952.449	-1.11695	5.28345e-06	N/A
Pp3c14_2470	11393.5	-0.668524	5.28743e-06	ABC transporter family protein
Pp3c20_4990	24659.2	0.575027	5.42535e-06	N/A
Pp3c19_22410	3370.18	0.652558	5.49549e-06	Ribosomal protein S5 domain 2-like superfamily protein
Pp3c6_26510	239.243	-2.06301	5.53137e-06	phosphate transporter 1;7
Pp3c21_7170	3844.17	0.613106	5.54567e-06	N/A
Pp3c11_4130	6992.69	0.632517	5.61671e-06	Ribosomal protein L16p/L10e family protein
Pp3c14_16940	4955.51	0.597083	5.72183e-06	lactate/malate dehydrogenase family protein
Pp3c17_20310	8079.56	0.512634	5.86382e-06	lactate/malate dehydrogenase family protein
Pp3c7_21310	8882.08	0.520209	5.92589e-06	Protein of unknown function (DUF3411)
Pp3c5_10760	6061.37	0.602522	5.93669e-06	semialdehyde dehydrogenase family protein
Pp3c14_8250	2431.12	-1.44392	6.01671e-06	Pollen Ole e 1 allergen and extensin family protein
Pp3c4_5010	1133.22	-0.71016	6.2274e-06	Leucine-rich receptor-like protein kinase family protein
Pp3c16_10460	53.3195	2.27244	6.42542e-06	N/A
Pp3c4_22510	2597.02	0.59631	6.4477e-06	Ribosomal protein L31
Pp3c5_26860	3374.79	0.718806	6.44981e-06	Ribosomal protein L18e/L15 superfamily protein
Pp3c20_8210	109.962	-3.53507	6.54015e-06	N/A
Pp3c1_23410	2789.26	0.555193	6.59465e-06	Domain of unknown function (DUF1995)
Pp3c3_11340	2905.08	-0.65011	6.63079e-06	xylosyltransferase 1
Pp3c27_1700	3242	0.56579	6.63079e-06	translocon at the inner envelope membrane of chloroplasts 20
Pp3c1_5280	446.419	-1.11657	6.68156e-06	KAR-UP F-box 1
Pp3c6_28830	4509.26	0.57821	6.83346e-06	Ribosomal protein L3 family protein
Pp3c8_18050	2418.98	-0.779899	6.95235e-06	RING/U-box superfamily protein
Pp3c7_16750	539.268	-2.36222	7.01318e-06	Low temperature and salt responsive protein family
Pp3c9_19150	217.164	-1.55606	7.01318e-06	N/A
Pp3c18_15100	13836.7	-0.613941	7.01318e-06	N/A
Pp3c8_13980	19290	0.802097	7.01318e-06	tonoplast intrinsic protein 1;3
Pp3c11_1150	16728.7	-0.557823	7.05685e-06	germin-like protein subfamily 2 member 2 precursor
Pp3c22_5610	101918	0.696876	7.09344e-06	photosystem II light harvesting complex gene 2.1
Pp3c22_3240	1982.11	0.716984	7.12887e-06	Mitochondrial substrate carrier family protein
Pp3c4_31180	1961.82	-0.627896	7.14513e-06	threonine aldolase 2
Pp3c24_8630	573.955	1.29778	7.24479e-06	N/A
Pp3c21_19850	11983.3	1.09069	7.25597e-06	DNAJ homologue 2
Pp3c9_19220	3769.05	-0.578934	7.27571e-06	white-brown complex homolog protein 11
Pp3c16_2090	4267.76	0.640258	7.27571e-06	Ribosomal protein S13/S18 family
Pp3c4_21320	3279.92	0.918535	7.28785e-06	N/A
Pp3c19_17670	796.867	1.35906	7.28785e-06	BCL-2-associated athanogene 6
Pp3c2_10060	1174.78	0.751035	7.30388e-06	Ribosomal protein S19e family protein
Pp3c2_24761	298.25	-1.12583	7.33574e-06	N/A
Pp3c15_22240	3632.86	0.697905	7.33574e-06	Ribosomal protein S11 family protein
Pp3c10_12890	7058.79	0.537323	7.44402e-06	branched-chain amino acid aminotransferase 5 / branched-chain amino acid transaminase 5 (BCAT5)
Pp3c16_7110	347.789	2.09951	7.60882e-06	HSP20-like chaperones superfamily protein
Pp3c2_14410	2224.66	0.644327	7.62101e-06	RNA polymerase Rpb8
Pp3c19_2530	1372.04	-0.620524	7.62983e-06	N/A
Pp3c6_8910	3584.59	0.800395	7.69044e-06	Ribosomal protein S26e family protein
Pp3c1_9970	34.5138	-2.63942	7.92611e-06	N/A
Pp3c23_9520	369.927	-0.8879	7.92611e-06	NAC domain containing protein 2
Pp3c17_6520	15708	0.61975	7.93111e-06	malate dehydrogenase
Pp3c7_6750	327.472	-1.0247	8.11296e-06	N/A
Pp3c7_15020	21.6133	7.84495	8.32454e-06	FK506 BINDING PROTEIN 53
Pp3c9_1880	3313.75	0.770118	8.52081e-06	basic helix-loop-helix (bHLH) DNA-binding superfamily protein
Pp3c21_18550	2399.67	-0.543978	8.54339e-06	Duplicated homeodomain-like superfamily protein
Pp3c10_2670	1212.78	-0.676138	8.55321e-06	APS kinase
Pp3c10_25460	29992.3	0.420578	8.55321e-06	R-protein L3 B
Pp3c12_9190	10670.6	0.551933	8.82126e-06	Ribosomal protein S4
Pp3c8_11960	1962.3	0.617026	8.8907e-06	AGAMOUS-like 26
Pp3c9_11160	125.002	-3.36886	9.02436e-06	N/A
Pp3c3_19580	1722.96	-1.07794	9.02436e-06	N/A
Pp3c17_6970	475.217	-0.979104	9.02436e-06	ACT domain-containing protein
Pp3c23_18280	4126.76	0.61205	9.02436e-06	Ribosomal protein S7e family protein
Pp3c12_10890	2485.45	0.627325	9.06962e-06	NAD(P)-linked oxidoreductase superfamily protein
Pp3c3_36580	4254.88	0.538996	9.24363e-06	aminopeptidase P1
Pp3c6_12510	820.502	0.956253	9.25644e-06	photosystem II light harvesting complex gene 2.1
Pp3c7_15024	6824.48	0.672761	9.30262e-06	FK506 BINDING PROTEIN 53
Pp3c22_17260	138.571	1.33707	9.35668e-06	N/A
Pp3c5_13360	242.86	-1.69121	9.44644e-06	N/A
Pp3c11_14310	491.248	-1.82291	9.52545e-06	N/A
Pp3c20_18970	5163.5	0.568701	9.52545e-06	ribosomal protein 5B
Pp3c27_3130	5213	-0.455942	9.71499e-06	hydroxycinnamoyl-CoA shikimate/quinate hydroxycinnamoyl transferase
Pp3c24_1500	1243.21	-0.61918	9.85894e-06	N/A
Pp3c5_770	8230.6	0.543907	9.85894e-06	receptor for activated C kinase 1B
Pp3c3_5550	5779.64	0.663462	9.85894e-06	Translation protein SH3-like family protein
Pp3c14_9600	1510.13	0.693155	9.85894e-06	Nucleic acid-binding, OB-fold-like protein
Pp3c7_26760	35437	0.647478	9.95728e-06	heat shock cognate protein 70-1
Pp3c4_15440	6791.38	0.589751	1.03133e-05	Oxidoreductase family protein
Pp3c17_4160	413.656	-1.19913	1.03459e-05	N/A
Pp3c3_28930	13190.4	-0.502659	1.03712e-05	Leucine-rich repeat protein kinase family protein
Pp3c24_20780	2674.41	-0.611768	1.07261e-05	Major facilitator superfamily protein
Pp3c16_13070	52.8468	-2.2971	1.07451e-05	NAD(P)-binding Rossmann-fold superfamily protein
Pp3c1_8870	3259.54	0.518976	1.09784e-05	SAUR-like auxin-responsive protein family
Pp3c6_12520	7251.4	0.751612	1.13373e-05	ubiquitin-conjugating enzyme19
Pp3c10_15570	408.418	-1.22058	1.13521e-05	C2 calcium/lipid-binding and GRAM domain containing protein
Pp3c9_8990	4339.48	-0.501748	1.13542e-05	Histidine kinase-, DNA gyrase B-, and HSP90-like ATPase family protein
Pp3c16_21110	161.871	-1.21671	1.1419e-05	N/A
Pp3c23_3290	2874.33	-0.890184	1.16225e-05	basic helix-loop-helix (bHLH) DNA-binding superfamily protein
Pp3c9_380	3224.19	0.596131	1.16737e-05	Ribosomal protein L7Ae/L30e/S12e/Gadd45 family protein
Pp3c14_4880	5815.05	-0.666707	1.27211e-05	TGACG motif-binding factor 6
Pp3c3_12000	6761.37	0.537933	1.29059e-05	ATP-dependent caseinolytic (Clp) protease/crotonase family protein
Pp3c7_3770	17307.8	0.652167	1.29059e-05	eukaryotic translation initiation factor 4A1
Pp3c7_2620	4038.98	0.578407	1.29869e-05	Ribosomal protein S3 family protein
Pp3c12_13250	5668.08	-0.553126	1.31264e-05	AT-hook motif nuclear-localized protein 1
Pp3c15_17530	3343.96	0.613375	1.31356e-05	Translation protein SH3-like family protein
Pp3c4_21920	624.985	0.980619	1.31356e-05	Plant stearoyl-acyl-carrier-protein desaturase family protein
Pp3c25_4810	405.196	-2.55526	1.31661e-05	nine-cis-epoxycarotenoid dioxygenase 9
Pp3c6_4630	1148.82	0.699916	1.31701e-05	N/A
Pp3c6_17270	430.8	1.0714	1.31701e-05	ARM repeat superfamily protein
Pp3c3_19540	405.174	-1.6971	1.33518e-05	N/A
Pp3c2_9590	3793.31	0.803139	1.33518e-05	Ribosomal protein L32e
Pp3c13_12390	4298.98	-0.576654	1.35997e-05	lysine histidine transporter 1
Pp3c8_25020	141.759	-1.92446	1.37738e-05	Major facilitator superfamily protein
Pp3c7_26970	1588.28	0.688458	1.38989e-05	Uncharacterized protein family (UPF0016)
Pp3c3_30640	1700.54	0.605234	1.39597e-05	ribosomal RNA processing 4
Pp3c13_10800	179.199	-1.69441	1.39747e-05	NAC (No Apical Meristem) domain transcriptional regulator superfamily protein
Pp3c3_15490	490.476	1.2113	1.43282e-05	N/A
Pp3c20_22500	2101.93	0.566028	1.44755e-05	Thioredoxin superfamily protein
Pp3c17_2780	5891.65	0.535019	1.44855e-05	GDSL-like Lipase/Acylhydrolase family protein
Pp3c13_19510	514.655	-0.841722	1.44957e-05	Disease resistance-responsive (dirigent-like protein) family protein
Pp3c12_24950	4058.25	0.506108	1.45095e-05	Co-chaperone GrpE family protein
Pp3c21_11850	2390.47	-0.674232	1.53647e-05	IQ-domain 3
Pp3c8_1690	30.5097	-5.12477	1.53804e-05	3-ketoacyl-CoA synthase 11
Pp3c6_19290	1628.44	0.592125	1.54097e-05	Ribosomal protein L11 family protein
Pp3c3_19360	3842.53	-0.786263	1.55159e-05	myb domain protein 103
Pp3c22_550	3708.89	-0.996719	1.55783e-05	light-regulated zinc finger protein 1
Pp3c10_13570	90.0032	-3.89045	1.56674e-05	N/A
Pp3c4_8620	5203.79	0.733474	1.6207e-05	ribosomal protein L23AB
Pp3c5_12280	1295.77	-0.649404	1.63585e-05	Putative integral membrane protein conserved region (DUF2404)
Pp3c4_7970	326.566	-1.70493	1.70463e-05	N/A
Pp3c6_2070	1998.77	-0.60956	1.71773e-05	N/A
Pp3c14_11830	2485.46	-0.563744	1.74597e-05	pleiotropic drug resistance 7
Pp3c4_23200	2962.29	0.806371	1.74721e-05	HVA22-like protein F
Pp3c20_16410	903.775	-1.75745	1.75615e-05	UDP-glucosyl transferase 85A2
Pp3c20_12850	656.456	-0.721931	1.78099e-05	myo-inositol oxygenase 1
Pp3c24_5050	1742.95	-0.604403	1.78509e-05	urease
Pp3c11_8730	588.999	-0.852638	1.79108e-05	N/A
Pp3c13_13820	3538.32	-0.500279	1.80091e-05	disease resistance protein (TIR-NBS-LRR class)
Pp3c7_8690	3922.91	0.661212	1.82503e-05	P-loop containing nucleoside triphosphate hydrolases superfamily protein
Pp3c11_18330	3249.33	-1.53293	1.83698e-05	homology to ABI2
Pp3c9_14720	5295.21	0.559326	1.85981e-05	Ribosomal protein L19e family protein
Pp3c10_1820	17690.7	0.511677	1.87329e-05	alpha-xylosidase 1
Pp3c23_21090	879.993	1.13893	1.87329e-05	Cupredoxin superfamily protein
Pp3c1_8910	1239.88	1.52058	1.87329e-05	N/A
Pp3c13_14270	27949.7	0.41269	1.87402e-05	calnexin 1
Pp3c3_15970	67910.1	0.454783	1.88762e-05	calnexin 1
Pp3c16_10600	2594.51	0.636549	1.89054e-05	Ribosomal RNA processing Brix domain protein
Pp3c19_19700	3066.4	-0.757463	1.9189e-05	SBP (S-ribonuclease binding protein) family protein
Pp3c9_10110	1993.75	0.651901	1.93207e-05	plant intracellular ras group-related LRR 1
Pp3c4_30520	891.625	-3.15546	1.96853e-05	alpha/beta-Hydrolases superfamily protein
Pp3c17_19630	1049.04	-1.14399	1.97312e-05	Nucleotide-diphospho-sugar transferases superfamily protein
Pp3c26_12800	2160.78	-0.671818	1.9794e-05	somatic embryogenesis receptor-like kinase 1
Pp3c4_16930	2363.75	-3.55082	1.98341e-05	N/A
Pp3c23_12730	6104.65	0.506244	1.99048e-05	Ribosomal protein L1p/L10e family
Pp3c7_480	134.114	-1.37116	2.01726e-05	Aldolase superfamily protein
Pp3c14_23220	2768.12	1.01656	2.02768e-05	Domain of unknown function (DUF966)
Pp3c6_16850	17661.4	-1.1482	2.02866e-05	N/A
Pp3c2_15500	1609.09	0.651664	2.04529e-05	SMAD/FHA domain-containing protein
Pp3c23_19930	1462.51	0.965506	2.06891e-05	end binding protein 1C
Pp3c4_25160	6341.98	0.481317	2.08144e-05	ribosomal protein L24
Pp3c20_5150	490.016	-1.06386	2.16568e-05	S-adenosyl-L-methionine-dependent methyltransferases superfamily protein
Pp3c6_18380	6068.7	-0.537102	2.18144e-05	HhH-GPD base excision DNA repair family protein
Pp3c6_19060	5011.18	0.569961	2.18144e-05	S-methyl-5-thioribose kinase
Pp3c13_24110	49.9932	-4.33328	2.19621e-05	N/A
Pp3c13_24450	4967.66	0.646873	2.20219e-05	Ribosomal protein L7Ae/L30e/S12e/Gadd45 family protein
Pp3c5_26250	2894.96	-0.571764	2.2052e-05	N/A
Pp3c24_6770	5630.21	0.530347	2.2052e-05	chloroplast thylakoid lumen protein
Pp3c2_24490	9858.54	0.526546	2.21502e-05	Concanavalin A-like lectin protein kinase family protein
Pp3c1_8915	314.128	1.62048	2.21651e-05	N/A
Pp3c8_22480	3644.96	0.613321	2.24337e-05	Ribosomal protein S7e family protein
Pp3c4_7260	1984.79	-2.84742	2.2489e-05	Homeobox-leucine zipper protein family
Pp3c7_24490	266.424	-1.26961	2.2746e-05	WRKY DNA-binding protein 57
Pp3c22_7880	1122.69	-0.758086	2.32665e-05	3-hydroxyacyl-CoA dehydrogenase family protein
Pp3c1_4030	1582.08	0.727936	2.3287e-05	Ribosomal protein L35Ae family protein
Pp3c11_23630	259.297	-1.47213	2.4285e-05	delta tonoplast integral protein
Pp3c15_8660	2546.55	-1.33618	2.44038e-05	Vacuolar import/degradation, Vid27-related protein
Pp3c23_9030	1896.34	-0.642761	2.44547e-05	citrate synthase 3
Pp3c3_22990	4946.57	-1.16854	2.44734e-05	Haloacid dehalogenase-like hydrolase (HAD) superfamily protein
Pp3c24_3310	642.947	-0.776239	2.50972e-05	N/A
Pp3c10_20700	164.112	-2.55514	2.54079e-05	N/A
Pp3c15_19160	167.72	-1.17102	2.54079e-05	crinkly4
Pp3c22_17930	2550.68	-0.950966	2.54079e-05	nodulin-related protein 1
Pp3c10_6220	3942.19	-0.886877	2.54192e-05	Protein of unknown function (DUF506)
Pp3c9_12170	6559.73	0.543435	2.55179e-05	Ribosomal protein S3 family protein
Pp3c12_1490	336.229	-2.16922	2.59833e-05	DNAJ heat shock N-terminal domain-containing protein
Pp3c4_14693	2200.74	0.705601	2.69038e-05	N/A
Pp3c24_7050	4051.13	0.569953	2.70606e-05	Protein kinase superfamily protein
Pp3c4_15290	4404.03	0.619811	2.70606e-05	Ribosomal protein S4
Pp3c13_3400	322.435	1.85987	2.70606e-05	BCL-2-associated athanogene 6
Pp3c2_5820	5722.27	0.593863	2.75059e-05	Ribosomal protein L30/L7 family protein
Pp3c15_900	253.364	-5.49694	2.78454e-05	N/A
Pp3c15_16120	2733.58	-1.20796	2.78454e-05	Double Clp-N motif-containing P-loop nucleoside triphosphate hydrolases superfamily protein
Pp3c27_4440	1359.53	-0.606028	2.78454e-05	Cytochrome P450 superfamily protein
Pp3c4_11854	2797.3	0.518902	2.79124e-05	photosystem I light harvesting complex gene 5
Pp3c13_340	44.8884	5.23944	2.81527e-05	N/A
Pp3c15_10530	76.1357	-2.86316	2.87502e-05	N/A
Pp3c13_4850	3446.38	0.736608	2.87675e-05	D-isomer specific 2-hydroxyacid dehydrogenase family protein
Pp3c26_8040	431.623	-0.919366	2.888e-05	N/A
Pp3c27_2480	456.874	-0.924685	2.89003e-05	N/A
Pp3c19_14230	114.198	2.09879	2.91362e-05	HSP20-like chaperones superfamily protein
Pp3c16_15860	1767.5	0.620451	2.95486e-05	O-Glycosyl hydrolases family 17 protein
Pp3c2_37560	972.118	-0.564363	2.96764e-05	FAD/NAD(P)-binding oxidoreductase family protein
Pp3c2_26720	517.301	-2.11428	3.00888e-05	Plant protein of unknown function (DUF639)
Pp3c20_11540	2464.55	-0.551393	3.00888e-05	proteasome activating protein 200
Pp3c4_29970	2979.49	0.736961	3.00888e-05	Ribosomal protein L35Ae family protein
Pp3c19_22640	1792.78	0.799621	3.05368e-05	HSP20-like chaperones superfamily protein
Pp3c22_650	154.465	-2.2462	3.06074e-05	N/A
Pp3c26_8350	4887.03	0.496279	3.07183e-05	Pleckstrin homology (PH) domain superfamily protein
Pp3c10_1220	358.692	-1.54331	3.07362e-05	Pleckstrin homology (PH) and lipid-binding START domains-containing protein
Pp3c16_20770	3543.37	0.552514	3.07362e-05	CLP protease P4
Pp3c16_13640	4107.21	0.662803	3.07362e-05	Ribosomal protein L14p/L23e family protein
Pp3c15_6270	32147.9	0.540278	3.08602e-05	serine hydroxymethyltransferase 4
Pp3c17_18010	5192.57	0.584915	3.08637e-05	Ribosomal protein L7Ae/L30e/S12e/Gadd45 family protein
Pp3c23_1170	94.9922	2.22815	3.08637e-05	N/A
Pp3c27_60	3958.07	-0.500491	3.10594e-05	auxin response factor 2
Pp3c25_6490	1543.94	0.613226	3.15766e-05	Ribosomal protein L18e/L15 superfamily protein
Pp3c27_1800	1573.5	-0.780035	3.21498e-05	N/A
Pp3c2_19980	3353.98	-0.867733	3.21856e-05	Adenine nucleotide alpha hydrolases-like superfamily protein
Pp3c3_32790	4164.62	0.67645	3.26603e-05	proline-rich family protein
Pp3c13_21590	9912.35	1.07924	3.32082e-05	N/A
Pp3c17_12560	691.003	-1.20034	3.40088e-05	SCAR homolog 2
Pp3c1_3520	140.442	-1.40468	3.49091e-05	N/A
Pp3c7_5970	3636.93	0.519734	3.5196e-05	Acyl-CoA N-acyltransferases (NAT) superfamily protein
Pp3c10_6410	7335.19	-2.70837	3.54807e-05	late embryogenesis abundant domain-containing protein / LEA domain-containing protein
Pp3c24_10770	74.0745	-1.81924	3.5837e-05	N/A
Pp3c2_31540	3038.44	0.56757	3.58811e-05	ribosomal protein L5 B
Pp3c3_33410	31268.5	0.474289	3.5979e-05	actin 7
Pp3c5_19220	11715.4	-0.509517	3.62741e-05	aldehyde oxidase 4
Pp3c6_9520	1507.74	-0.872006	3.67912e-05	basic helix-loop-helix (bHLH) DNA-binding superfamily protein
Pp3c13_14790	3390.02	0.595995	3.74605e-05	mitochondrial acyl carrier protein 2
Pp3c17_17940	6110.23	0.747304	3.77635e-05	methyl esterase 18
Pp3c5_4140	2946.87	-0.635976	3.80092e-05	chitin elicitor receptor kinase 1
Pp3c18_8650	2512.18	-0.845385	3.84412e-05	Protein phosphatase 2C family protein
Pp3c1_37420	4933.54	0.614194	3.84412e-05	Ribosomal protein L23/L15e family protein
Pp3c10_25590	1513.98	-0.711533	3.85191e-05	N/A
Pp3c4_14220	5812	0.558106	3.85191e-05	histone H2A protein 9
Pp3c10_23170	4332.11	0.892995	3.94294e-05	Plant neutral invertase family protein
Pp3c25_2370	3319.91	-0.828972	3.9606e-05	N/A
Pp3c10_4420	329.122	-1.16219	4.01373e-05	GroES-like zinc-binding alcohol dehydrogenase family protein
Pp3c3_6420	37.6206	-2.30928	4.05838e-05	related to AP2 11
Pp3c3_6540	149.245	-1.6346	4.05838e-05	Seven transmembrane MLO family protein
Pp3c6_6340	5540.24	-0.731079	4.05838e-05	Sulfite exporter TauE/SafE family protein
Pp3c4_22500	3814.2	0.486115	4.05838e-05	heat shock protein 60
Pp3c12_22320	2322.86	-2.67686	4.05916e-05	late embryogenesis abundant domain-containing protein / LEA domain-containing protein
Pp3c7_5560	6456.59	0.499395	4.06255e-05	eukaryotic translation initiation factor 2
Pp3c20_10810	2795.42	0.515029	4.11064e-05	alpha/beta-Hydrolases superfamily protein
Pp3c4_13910	2477.62	0.584829	4.14772e-05	DNA-binding HORMA family protein
Pp3c22_18300	5625.05	0.515143	4.18918e-05	Ribosomal protein S3Ae
Pp3c16_3320	2445.7	0.536101	4.18918e-05	N/A
Pp3c17_18050	1750.92	0.764536	4.21662e-05	Ribosomal protein L7Ae/L30e/S12e/Gadd45 family protein
Pp3c21_4880	10607.2	-0.493509	4.22762e-05	aldehyde dehydrogenase 6B2
Pp3c17_21080	806.171	-1.64052	4.22793e-05	PEBP (phosphatidylethanolamine-binding protein) family protein
Pp3c8_15200	2046.17	-1.24189	4.22793e-05	expansin A1
Pp3c16_1020	6738.37	0.496643	4.27171e-05	Ribosomal protein L3 family protein
Pp3c1_36480	231.018	-1.37284	4.28041e-05	N/A
Pp3c24_14170	853.501	-1.20248	4.28041e-05	TSPO(outer membrane tryptophan-rich sensory protein)-related
Pp3c12_9180	3141.55	0.72478	4.28986e-05	Ribosomal protein S19 family protein
Pp3c22_18330	6328.5	-0.759425	4.32476e-05	Protein of unknown function (DUF1000)
Pp3c5_11200	6216.73	0.547925	4.32476e-05	fibrillarin 2
Pp3c26_7390	3807.26	0.432785	4.33685e-05	RNA binding;GTP binding
Pp3c15_4200	1234.65	0.570291	4.36266e-05	Coproporphyrinogen III oxidase
Pp3c13_21730	4262.71	0.564942	4.41883e-05	Ribosomal protein L17 family protein
Pp3c2_19700	5912.02	0.502137	4.57101e-05	Chlorophyll A-B binding family protein
Pp3c14_6470	1352.33	-5.1818	4.67e-05	N/A
Pp3c1_9250	1689.21	0.611901	4.70421e-05	peptide deformylase 1A
Pp3c1_2040	1614.36	-1.45842	4.80158e-05	GDSL-like Lipase/Acylhydrolase superfamily protein
Pp3c22_20780	85.8975	-1.96358	4.80511e-05	GDSL-like Lipase/Acylhydrolase superfamily protein
Pp3c21_20650	545.828	-1.62913	4.81836e-05	Chalcone and stilbene synthase family protein
Pp3c23_6510	44362.1	0.547115	4.873e-05	thiazole biosynthetic enzyme, chloroplast (ARA6) (THI1) (THI4)
Pp3c24_11870	713.815	-0.851277	4.91107e-05	N/A
Pp3c16_16040	54115.1	0.465678	4.91328e-05	photosystem I light harvesting complex gene 3
Pp3c23_22060	1963.84	0.746942	4.93053e-05	Ribosomal protein L14
Pp3c2_6200	2461.04	0.600106	4.9707e-05	CDK-subunit 2
Pp3c4_29460	1903.38	0.525168	4.97098e-05	Aldolase-type TIM barrel family protein
Pp3c9_24840	11758.2	0.486262	4.97422e-05	copper/zinc superoxide dismutase 2
Pp3c16_15490	1159.36	-1.76086	5.02949e-05	N/A
Pp3c18_22470	1345.2	-1.05313	5.09568e-05	Senescence/dehydration-associated protein-related
Pp3c16_22670	265.864	1.28316	5.12715e-05	P-loop containing nucleoside triphosphate hydrolases superfamily protein
Pp3c6_10637	66.2949	-2.03351	5.13358e-05	N/A
Pp3c25_9310	1027.1	-0.638714	5.17408e-05	FAD-dependent oxidoreductase family protein
Pp3c19_21160	48876.3	0.423923	5.17408e-05	plastocyanin 1
Pp3c4_15480	1614.56	0.785684	5.23557e-05	Ribosomal protein L7Ae/L30e/S12e/Gadd45 family protein
Pp3c22_20140	885.878	-1.23331	5.27537e-05	Exostosin family protein
Pp3c9_2340	1154.29	-0.857935	5.27537e-05	aldehyde dehydrogenase 3H1
Pp3c25_13260	3164.9	0.583543	5.27537e-05	Ribosomal protein L18e/L15 superfamily protein
Pp3c9_14340	3064.65	0.742222	5.27537e-05	N/A
Pp3c13_23580	2236.35	0.581781	5.32554e-05	CP12 domain-containing protein 1
Pp3c1_27060	2269.84	0.604585	5.41047e-05	60S acidic ribosomal protein family
Pp3c4_17780	1826.01	0.767947	5.45131e-05	Translation protein SH3-like family protein
Pp3c1_1330	4696.59	0.495649	5.45795e-05	Ribosomal protein L10 family protein
Pp3c18_13680	1863.48	-0.940505	5.50132e-05	N/A
Pp3c20_15150	2354.06	0.756583	5.53039e-05	Ribosomal protein L18ae/LX family protein
Pp3c7_24050	9993.26	0.432852	5.57727e-05	Histidyl-tRNA synthetase 1
Pp3c27_4290	345.04	0.927147	5.60311e-05	Aldolase-type TIM barrel family protein
Pp3c24_4050	1044.78	0.770077	5.63628e-05	YbaK/aminoacyl-tRNA synthetase-associated domain
Pp3c20_15730	1070.57	-0.835597	5.7417e-05	Peroxidase family protein
Pp3c18_14750	807.788	-0.679934	5.76485e-05	N/A
Pp3c3_1240	12764.4	0.417626	5.80984e-05	non-ATPase subunit 9
Pp3c1_29090	9674.21	0.431119	5.80984e-05	Aconitase/3-isopropylmalate dehydratase protein
Pp3c11_2360	3250.44	0.51089	5.80984e-05	Uncharacterised BCR, YbaB family COG0718
Pp3c24_7340	1961.06	0.730672	5.8119e-05	Pyridoxal-dependent decarboxylase family protein
Pp3c22_20430	2330.71	0.673885	5.85565e-05	P-loop containing nucleoside triphosphate hydrolases superfamily protein
Pp3c3_27340	2023.28	-0.986794	5.88392e-05	glyoxal oxidase-related protein
Pp3c20_23770	458.88	0.820667	5.88392e-05	Zinc finger C-x8-C-x5-C-x3-H type family protein
Pp3c16_23890	7060.21	0.441809	5.8904e-05	20S proteasome alpha subunit F2
Pp3c21_7520	25.5344	4.79809	5.90701e-05	GDSL-like Lipase/Acylhydrolase superfamily protein
Pp3c15_25690	893.935	-0.651517	5.99708e-05	Protein of unknown function (DUF1162)
Pp3c20_23430	19858.9	0.466017	6.01049e-05	Chlorophyll A-B binding family protein
Pp3c21_7690	68.0029	-5.04525	6.02062e-05	Chalcone and stilbene synthase family protein
Pp3c12_4160	207.807	1.21727	6.03037e-05	Uncharacterised protein family SERF
Pp3c22_15040	5816.45	1.38031	6.03037e-05	hemoglobin 1
Pp3c17_11310	105.977	-1.89724	6.08102e-05	ferric reduction oxidase 6
Pp3c11_17320	589.304	-3.55706	6.16567e-05	S-adenosylmethionine carrier 1
Pp3c8_22490	389.088	1.01743	6.18825e-05	Ribosomal protein L13 family protein
Pp3c7_23710	4658.81	0.511814	6.18913e-05	N/A
Pp3c7_5450	4155.86	0.54207	6.1989e-05	photosystem II reaction center PSB28 protein
Pp3c5_21160	6517.92	-1.14761	6.24272e-05	Protein kinase superfamily protein
Pp3c10_3170	1383.9	-0.935451	6.25896e-05	N/A
Pp3c17_4440	3512.87	-1.21897	6.2891e-05	gamma-glutamyl hydrolase 3
Pp3c1_40240	2496.75	0.496943	6.2891e-05	N/A
Pp3c3_20960	881.937	-1.07945	6.42333e-05	N/A
Pp3c24_15350	760.247	-1.17887	6.45162e-05	N/A
Pp3c11_15990	1325.23	-0.789185	6.45255e-05	Cyclin family protein
Pp3c18_17550	224.161	-1.38747	6.49244e-05	AWPM-19-like family protein
Pp3c26_13090	1119.1	-0.78961	6.52518e-05	electron-transfer flavoprotein:ubiquinone oxidoreductase
Pp3c16_5740	6573.71	0.404484	6.68442e-05	alpha/beta-Hydrolases superfamily protein
Pp3c15_20650	2370.95	0.525583	6.70264e-05	Ribosomal L29 family protein
Pp3c1_38210	4769.77	-1.02585	6.73532e-05	N/A
Pp3c2_3460	13913.8	0.553293	6.76605e-05	Patched family protein
Pp3c4_23770	1643.72	0.800265	6.76908e-05	Rhamnogalacturonate lyase family protein
Pp3c24_20290	3677.92	0.73754	6.93043e-05	Ribosomal L27e protein family
Pp3c18_40	1381.41	0.838489	6.99767e-05	NPK1-related protein kinase 2
Pp3c5_20920	14590.7	0.511512	7.03774e-05	pyrophosphorylase 6
Pp3c14_20300	4917.78	0.468845	7.04642e-05	N/A
Pp3c5_1140	678.614	-0.868517	7.05826e-05	basic helix-loop-helix (bHLH) DNA-binding superfamily protein
Pp3c20_19940	3036	-1.02065	7.14592e-05	endoplasmic reticulum-type calcium-transporting ATPase 3
Pp3c21_6480	3283.49	1.06229	7.15804e-05	17.6 kDa class II heat shock protein
Pp3c3_3640	9079.91	-0.888761	7.17639e-05	Fasciclin-like arabinogalactan family protein
Pp3c19_9970	2772.74	-1.05267	7.23582e-05	Transducin/WD40 repeat-like superfamily protein
Pp3c7_20851	156.63	-1.39581	7.27197e-05	N/A
Pp3c15_3560	3097.47	-1.40995	7.29978e-05	proteolysis 6
Pp3c1_29970	1139.65	-0.634952	7.30226e-05	Exostosin family protein
Pp3c17_3630	560.994	0.840231	7.30226e-05	Ribosomal protein L7Ae/L30e/S12e/Gadd45 family protein
Pp3c11_5520	3130.99	-1.02686	7.36975e-05	ortholog of sugar beet HS1 PRO-1 2
Pp3c4_19450	3315.88	0.428784	7.48572e-05	N/A
Pp3c7_13580	1950.96	-1.24251	7.55431e-05	N/A
Pp3c8_1860	3080.07	0.480801	7.55643e-05	Peroxisomal membrane 22 kDa (Mpv17/PMP22) family protein
Pp3c23_6070	5091.32	0.476012	7.84314e-05	Oxidoreductase family protein
Pp3c3_6370	44448.5	-0.725019	7.86846e-05	Integrase-type DNA-binding superfamily protein
Pp3c18_20600	2453.64	-0.755081	7.87411e-05	dynamin-like 3
Pp3c14_17730	2663.49	-0.712582	7.87411e-05	Diacylglycerol kinase family protein
Pp3c2_30270	886.157	-0.663532	7.98524e-05	trigger factor type chaperone family protein
Pp3c9_12060	1257.32	0.641576	7.98524e-05	Ribosomal protein L35
Pp3c12_17990	2975.16	0.948146	8.03499e-05	Ribosomal L38e protein family
Pp3c5_7810	5750.45	0.560874	8.1839e-05	ATPase, F0 complex, subunit B/B\', bacterial/chloroplast
Pp3c5_28500	3286.53	0.63809	8.1839e-05	Ribosomal L28 family
Pp3c9_4880	1920.99	-0.546122	8.24706e-05	Transducin/WD40 repeat-like superfamily protein
Pp3c19_1860	7379.65	0.857019	8.34564e-05	ribulose bisphosphate carboxylase small chain 1A
Pp3c13_15800	183287	0.536891	8.34784e-05	ribulose bisphosphate carboxylase small chain 1A
Pp3c15_21400	3074.96	0.653247	8.45797e-05	Aha1 domain-containing protein
Pp3c1_37110	3371.13	0.545932	8.52788e-05	Ribosomal protein L7Ae/L30e/S12e/Gadd45 family protein
Pp3c17_17600	17350.2	0.469197	8.64401e-05	40s ribosomal protein SA
Pp3c6_4000	2120.08	-0.653763	8.7298e-05	Auxin-responsive family protein
Pp3c5_16070	4150.52	0.612536	8.7298e-05	Ribosomal protein S26e family protein
Pp3c2_24870	2188.37	0.793125	8.73193e-05	ATP synthase epsilon chain, mitochondrial
Pp3c15_18640	1139.06	-0.925133	8.7877e-05	electron transfer flavoprotein alpha
Pp3c10_17310	16150.1	0.912525	8.84321e-05	Heat shock protein 70 (Hsp 70) family protein
Pp3c5_21490	5649.38	0.505869	8.86441e-05	Ribose 5-phosphate isomerase, type A protein
Pp3c10_380	4753.37	0.454936	9.05651e-05	Thioredoxin superfamily protein
Pp3c9_8500	1235.43	0.8964	9.05651e-05	Zinc-binding ribosomal protein family protein
Pp3c12_10200	12487.4	0.487237	9.0594e-05	Ribosomal protein L2 family
Pp3c2_6600	2434.01	0.447908	9.15246e-05	ubiquitin carrier protein 7
Pp3c17_18910	1781.49	0.76147	9.1609e-05	2Fe-2S ferredoxin-like superfamily protein
Pp3c10_8500	6344.09	0.612131	9.17968e-05	Ribosomal protein L6 family
Pp3c3_5150	13.6414	-7.2413	9.33813e-05	Late embryogenesis abundant (LEA) protein
Pp3c12_8670	1481.58	0.807556	9.3511e-05	N/A
Pp3c20_13543	16536.4	0.802703	9.51091e-05	thiazole biosynthetic enzyme, chloroplast (ARA6) (THI1) (THI4)
Pp3c11_1240	4003.56	-0.723801	9.52369e-05	FTSH protease 3
Pp3c3_1140	3564.74	0.66263	9.52369e-05	ribosomal protein S15A
Pp3c15_15310	1214.48	0.769699	9.53876e-05	RNA binding
Pp3c6_21430	387.25	-0.878631	9.57412e-05	N/A
Pp3c13_2360	4057.42	0.697352	9.6115e-05	Translation protein SH3-like family protein
Pp3c11_23440	1515.41	-0.882095	9.68022e-05	homeobox 1
Pp3c23_10370	907.837	-0.543132	0.000100405	H(+)-ATPase 11
Pp3c20_18650	212109	-0.521219	0.000101037	Late embryogenesis abundant (LEA) protein-related
Pp3c1_38600	20.0082	7.73633	0.000102019	RAB GTPase homolog E1B
Pp3c9_19810	184.453	-1.34539	0.000102637	N/A
Pp3c6_7730	8668.81	0.485444	0.000102893	Ribosomal protein S4 (RPS4A) family protein
Pp3c8_22080	5384.75	-0.617543	0.000103138	Phosphoinositide-specific phospholipase C family protein
Pp3c2_28010	2804.36	0.538572	0.00010356	Nucleic acid-binding, OB-fold-like protein
Pp3c9_24430	7501.16	-0.625069	0.000103603	N/A
Pp3c3_12740	28924.9	-0.389429	0.000103856	IQ-domain 1
Pp3c25_4320	1188.23	0.686616	0.00010386	3-oxo-5-alpha-steroid 4-dehydrogenase family protein
Pp3c5_9400	125.401	-1.64966	0.000103959	isopentenyltransferase 9
Pp3c3_5200	3963.29	-1.47159	0.000104876	Late embryogenesis abundant protein (LEA) family protein
Pp3c2_19780	2970.85	-0.937746	0.000106124	novel interactor of JAZ
Pp3c7_11530	3236.89	0.48641	0.000107255	kinesin 1
Pp3c26_14500	801.494	0.608109	0.000107659	N/A
Pp3c3_34230	5129.97	0.692828	0.00010901	N/A
Pp3c5_11880	1012.63	-3.63108	0.000109191	Dehydrin family protein
Pp3c18_4120	11942.3	-0.618234	0.000110026	N/A
Pp3c10_6880	2786.04	-0.964905	0.000112132	Mitochondrial substrate carrier family protein
Pp3c1_32320	1701.87	0.687606	0.00011391	prefoldin 5
Pp3c15_24070	903.104	-1.37981	0.000114578	N/A
Pp3c27_2681	246.614	1.01156	0.000115072	N/A
Pp3c12_3400	152.46	1.7391	0.000115498	Lipase class 3-related protein
Pp3c1_7900	5926.24	0.45138	0.000115655	HSP20-like chaperones superfamily protein
Pp3c10_24980	32.3126	-3.48091	0.000115842	NAD(P)-binding Rossmann-fold superfamily protein
Pp3c19_21220	107.371	-1.6083	0.000116766	N/A
Pp3c15_830	19601.9	-0.71565	0.000116766	N/A
Pp3c12_25910	95.3181	-1.78085	0.000117153	Protein of unknown function (DUF567)
Pp3c16_6100	6285.04	-0.640062	0.000117625	auxin response factor 1
Pp3c7_13140	280.249	-4.63111	0.000118887	late embryogenesis abundant domain-containing protein / LEA domain-containing protein
Pp3c11_14260	6155.91	0.39081	0.000118887	NOP56-like pre RNA processing ribonucleoprotein
Pp3c8_24080	598.986	0.965148	0.000119593	N/A
Pp3c1_18110	2974.22	-1.04212	0.000121686	alpha-xylosidase 1
Pp3c15_16700	7876.12	0.576425	0.000123044	photosystem I subunit O
Pp3c12_7610	851.885	0.73821	0.000123044	Histone superfamily protein
Pp3c20_15490	1719.22	-0.697407	0.000123162	Major facilitator superfamily protein
Pp3c1_5300	2057.6	0.677158	0.000124226	ribosomal protein L9
Pp3c3_15470	2408.77	-0.752131	0.000124735	Galactose oxidase/kelch repeat superfamily protein
Pp3c8_6990	5979.88	0.438697	0.000125206	sugar transporter protein 7
Pp3c10_16180	752.771	-0.985649	0.000125343	basic helix-loop-helix (bHLH) DNA-binding superfamily protein
Pp3c6_5880	133.837	-2.69784	0.000126173	Glycosyl hydrolase superfamily protein
Pp3c12_18960	9801.84	0.726857	0.000127962	ACT-like protein tyrosine kinase family protein
Pp3c23_17090	253.269	1.77734	0.000128104	Leucine-rich repeat protein kinase family protein
Pp3c26_360	9994.38	0.484631	0.000128393	Ribosomal protein L7Ae/L30e/S12e/Gadd45 family protein
Pp3c23_6040	5897.51	0.616121	0.00012866	N/A
Pp3c1_24500	4004.32	-1.17764	0.000128717	Protein of unknown function (DUF506)
Pp3c2_30120	329.264	1.12923	0.000129359	B-box type zinc finger family protein
Pp3c22_22230	1709.21	3.83489	0.000129473	phosphate transporter 2;1
Pp3c16_16670	2507.47	0.464352	0.000130139	Amidase family protein
Pp3c9_4910	2318.84	-0.929261	0.000130942	cycling DOF factor 2
Pp3c9_6630	2896.32	0.494385	0.000130942	N/A
Pp3c8_7210	1386.61	0.675622	0.000131153	GroES-like family protein
Pp3c25_1550	5921.87	0.558229	0.000131809	Ferritin/ribonucleotide reductase-like family protein
Pp3c10_20820	212.924	-1.38947	0.000132047	Lactoylglutathione lyase / glyoxalase I family protein
Pp3c14_20840	605.926	-1.90696	0.000132451	Cox19-like CHCH family protein
Pp3c19_7890	441.252	-4.66271	0.000134005	Late embryogenesis abundant protein (LEA) family protein
Pp3c4_9670	7884.08	-0.727561	0.000134293	AT hook motif DNA-binding family protein
Pp3c21_8670	3725.57	0.496854	0.000135241	GLU-ADT subunit B
Pp3c4_3100	1156.32	0.620732	0.000135736	GroES-like family protein
Pp3c3_14080	16614.9	0.520303	0.000135855	photosystem II subunit O-2
Pp3c15_19310	508.007	-1.64056	0.000136352	N/A
Pp3c4_22880	452.639	-0.852979	0.000137074	Homeodomain-like superfamily protein
Pp3c16_6240	25912.2	0.435288	0.00013778	tubulin alpha-3
Pp3c6_1600	3924.13	-0.677158	0.000138704	N/A
Pp3c26_13660	8209.59	0.553703	0.000139807	fatty acid amide hydrolase
Pp3c24_12080	978.024	0.811526	0.000140304	Protein kinase superfamily protein
Pp3c25_6650	1776.04	-0.696782	0.000141065	N/A
Pp3c2_1200	5521.8	0.623713	0.000141613	basic transcription factor 3
Pp3c7_4810	634.038	-1.35262	0.000141691	Thiamin diphosphate-binding fold (THDP-binding) superfamily protein
Pp3c1_25000	2002.25	0.693739	0.000141973	Translation protein SH3-like family protein
Pp3c7_22090	3376.11	-1.03701	0.000142109	cold regulated 314 thylakoid membrane 2
Pp3c20_1360	4189.77	0.562338	0.00014279	Ribosomal protein S7e family protein
Pp3c21_16296	130.114	1.13699	0.000142933	N/A
Pp3c5_13790	528.117	0.622489	0.00014323	FKBP-like peptidyl-prolyl cis-trans isomerase family protein
Pp3c13_6570	24766.9	0.550489	0.000143584	photosystem II subunit QA
Pp3c7_630	1364.96	0.595313	0.000143794	methyltransferases
Pp3c21_17650	1347.84	-1.2415	0.000143979	GRAS family transcription factor
Pp3c3_25480	2503	0.816219	0.000143979	ubiquitin extension protein 1
Pp3c11_11390	113.981	-1.89297	0.000144635	annexin 1
Pp3c17_19090	8682.55	0.444102	0.000145247	Transducin/WD40 repeat-like superfamily protein
Pp3c7_25660	21140.2	0.440207	0.000146399	ribosomal protein L5 B
Pp3c18_11100	73.9212	-1.83961	0.000147443	Protein kinase superfamily protein
Pp3c19_5500	517.994	-1.82944	0.000147443	N/A
Pp3c16_11320	3143.38	-0.774373	0.000147696	alpha-L-arabinofuranosidase 1
Pp3c14_15640	821.562	-0.65258	0.000147696	SLAC1 homologue 3
Pp3c9_4940	4169.43	0.459309	0.000147696	ribosomal protein S9
Pp3c4_29560	764.685	0.674561	0.000147696	Ribosomal protein L34
Pp3c14_10250	6009.98	0.912593	0.000147696	PPPDE putative thiol peptidase family protein
Pp3c6_4010	10189.2	0.510098	0.00014822	glycyl-tRNA synthetase / glycine--tRNA ligase
Pp3c13_10500	548.981	1.17635	0.000148817	N/A
Pp3c8_13220	170.569	-1.78265	0.000149732	poly(ADP-ribose) polymerase 2
Pp3c6_19000	2613.32	0.592612	0.000149732	ACT domain-containing protein
Pp3c1_4120	36.7574	-3.12893	0.000152179	N/A
Pp3c18_13660	3400.97	0.675188	0.000152494	Preprotein translocase Sec, Sec61-beta subunit protein
Pp3c20_2800	3384.69	0.720045	0.000152494	60S acidic ribosomal protein family
Pp3c3_18430	1326.01	0.611893	0.000152584	N/A
Pp3c16_2020	1395.82	-0.783436	0.000157647	isovaleryl-CoA-dehydrogenase
Pp3c24_11820	70.4036	-1.99728	0.000157806	N/A
Pp3c23_15540	3483.85	0.517512	0.000157963	Nascent polypeptide-associated complex (NAC), alpha subunit family protein
Pp3c16_9970	662.913	-1.65088	0.000158143	myb domain protein 106
Pp3c6_5340	298.176	-2.44243	0.000159047	N/A
Pp3c20_4230	10892.6	-0.634339	0.000159047	Plant protein of unknown function (DUF869)
Pp3c13_10330	731.557	-0.738061	0.000159731	2-oxoglutarate (2OG) and Fe(II)-dependent oxygenase superfamily protein
Pp3c10_17760	50474.6	-0.532395	0.000162441	N/A
Pp3c26_11650	132.147	-1.85967	0.000162843	TOXICOS EN LEVADURA 2
Pp3c12_9290	1582.54	0.661827	0.000162843	Ribosomal protein L7Ae/L30e/S12e/Gadd45 family protein
Pp3c4_13850	1672.6	-0.604804	0.000165886	N/A
Pp3c19_9660	4166.72	-0.796682	0.000165957	myosin 1
Pp3c9_25330	1799.55	-0.464637	0.000167365	N/A
Pp3c9_20530	1956.34	0.731592	0.000167511	homologue of bacterial MinE 1
Pp3c21_8110	136.786	-1.11093	0.000168681	N/A
Pp3c4_23540	7806.81	0.534061	0.000169333	APS reductase 3
Pp3c10_18330	2596.21	-0.763055	0.000171855	Mitochondrial import inner membrane translocase subunit Tim17/Tim22/Tim23 family protein
Pp3c5_4940	3994.79	-0.430364	0.000175698	aldehyde dehydrogenase 12A1
Pp3c1_23850	48285	0.445491	0.000175698	GTP binding Elongation factor Tu family protein
Pp3c2_27440	2338.98	0.484415	0.000176586	Fe superoxide dismutase 3
Pp3c1_5820	3746.47	0.485065	0.000176586	methionine--tRNA ligase, putative / methionyl-tRNA synthetase, putative / MetRS, putative
Pp3c18_18840	3142.25	0.701602	0.000176586	N/A
Pp3c2_14400	3135.07	1.45175	0.00017691	N/A
Pp3c3_11690	4156.59	0.619296	0.000176939	plastid-specific 50S ribosomal protein 6
Pp3c24_8570	1315.7	0.840614	0.000179252	Ribosomal protein L14p/L23e family protein
Pp3c7_23800	5727.91	0.51525	0.000179813	Ribosomal protein S4 (RPS4A) family protein
Pp3c7_7230	4466.14	-0.665025	0.000182949	Phosphoribosyltransferase family protein
Pp3c16_15000	4670.87	-0.557702	0.000187028	Protein of unknown function (DUF630 and DUF632)
Pp3c19_10740	374.596	-1.05661	0.000187452	Eukaryotic aspartyl protease family protein
Pp3c23_18780	10530.3	-0.632142	0.000187452	Plant protein of unknown function (DUF869)
Pp3c1_15830	5272.4	0.508448	0.000188089	Ribosomal protein L13 family protein
Pp3c17_6790	3915.23	-0.643109	0.000188266	B-box zinc finger family protein
Pp3c11_18790	135.311	1.69441	0.000188266	SET domain protein 35
Pp3c17_7290	5073.98	-0.726639	0.000189809	NAD(P)-binding Rossmann-fold superfamily protein
Pp3c3_15010	6741.62	0.374901	0.000191209	branched-chain amino acid aminotransferase 5 / branched-chain amino acid transaminase 5 (BCAT5)
Pp3c24_2460	4089.53	-0.571525	0.000193104	SOUL heme-binding family protein
Pp3c4_2530	61.4424	-4.04911	0.000196061	Integrase-type DNA-binding superfamily protein
Pp3c17_12850	21342.5	0.454945	0.000196134	Protein of unknown function, DUF538
Pp3c21_9980	81977.8	0.490951	0.000196134	Aldolase superfamily protein
Pp3c17_6010	554.6	-0.722329	0.000200182	N/A
Pp3c3_2800	2473.72	0.749769	0.000200384	Ribosomal L29 family protein
Pp3c2_14290	2990.18	-1.34268	0.000200636	N/A
Pp3c14_16340	1211.52	-1.49329	0.000201283	Plant protein of unknown function (DUF639)
Pp3c20_9240	13519.5	-0.572765	0.000201476	plastidic type i signal peptidase 1
Pp3c9_21710	221.627	0.913962	0.000202451	N/A
Pp3c1_29610	1250.27	0.493092	0.000202582	heptahelical protein 4
Pp3c4_12160	180.037	-1.83741	0.000203902	N/A
Pp3c26_3030	1107.03	-0.860304	0.000204323	Exostosin family protein
Pp3c17_5790	11555.7	-0.483765	0.000205202	glutathione S-transferase PHI 9
Pp3c4_15570	234.555	1.17609	0.000206195	N/A
Pp3c23_15940	277.808	-1.18371	0.000207492	N/A
Pp3c14_7600	2876.26	-0.492272	0.000207492	N/A
Pp3c11_5550	364.344	-0.903693	0.000208387	alpha/beta-Hydrolases superfamily protein
Pp3c4_2840	1832.26	-0.651284	0.000208387	RGPR-related
Pp3c12_2640	9711.43	-0.908573	0.00020843	FAD-binding Berberine family protein
Pp3c24_19580	544.281	-0.691311	0.000208471	N/A
Pp3c17_3880	103.069	-1.64861	0.000208905	N/A
Pp3c21_2850	309.318	-1.8507	0.000208914	Homeodomain-like superfamily protein
Pp3c5_20400	2976.72	0.573341	0.00020906	DNAJ heat shock family protein
Pp3c15_720	4397.03	-1.04249	0.000209634	basic helix-loop-helix (bHLH) DNA-binding superfamily protein
Pp3c7_25240	5288.34	0.526017	0.000213434	Ribosomal protein L22p/L17e family protein
Pp3c17_16090	1883.87	-0.455222	0.00021539	Pyridoxal phosphate (PLP)-dependent transferases superfamily protein
Pp3c23_6290	6422.57	0.418228	0.000215569	Ribosomal protein L4/L1 family
Pp3c2_15480	6057.95	0.620632	0.00021605	60S acidic ribosomal protein family
Pp3c6_3149	136.352	-2.88846	0.000216573	N/A
Pp3c13_18360	1927.19	0.538814	0.000216853	N/A
Pp3c8_3620	302.548	-1.13367	0.000218058	N/A
Pp3c1_39350	5519.47	0.621366	0.000219633	ataurora1
Pp3c15_21760	731.733	0.774815	0.000220879	thioredoxin F2
Pp3c8_19190	5864.73	0.521097	0.000220902	Nascent polypeptide-associated complex (NAC), alpha subunit family protein
Pp3c2_38140	910.608	0.621639	0.000222574	Ribosomal protein S16 family protein
Pp3c23_22130	1700.13	0.711545	0.000223801	ASF1 like histone chaperone
Pp3c15_7380	2894.89	0.490448	0.000227694	Dihydrodipicolinate reductase, bacterial/plant
Pp3c4_13960	41.9096	-3.58153	0.000231211	Protein of unknown function (DUF300)
Pp3c18_9840	4822	0.45028	0.000231211	ribosomal protein large subunit 27
Pp3c27_7000	1237.06	-1.05088	0.000231226	lysine-ketoglutarate reductase/saccharopine dehydrogenase bifunctional enzyme
Pp3c19_19140	1849.33	-0.966405	0.000231722	N/A
Pp3c4_27500	250.024	-0.900867	0.000231722	N/A
Pp3c5_6470	275.182	-1.02044	0.000232628	homeobox protein 2
Pp3c11_9040	4231.36	-0.536497	0.000235175	Chalcone and stilbene synthase family protein
Pp3c3_26050	308.941	-0.963224	0.00023586	Transducin/WD40 repeat-like superfamily protein
Pp3c1_38430	1260.82	-0.721912	0.000237071	homolog of human DNA ligase iv-binding protein XRCC4
Pp3c5_22980	373.52	-0.733541	0.000237489	pyruvate orthophosphate dikinase
Pp3c4_2390	182.588	-1.20939	0.000244343	Galactose oxidase/kelch repeat superfamily protein
Pp3c18_13900	4394.69	0.41685	0.000246471	Sucrase/ferredoxin-like family protein
Pp3c7_1630	2792.88	-0.568494	0.000247445	glycoside hydrolase family 2 protein
Pp3c6_7450	117.315	-1.30227	0.000248773	N/A
Pp3c16_11630	594.237	-1.34821	0.000250803	formate dehydrogenase
Pp3c15_9100	11411.2	0.440267	0.000252169	voltage dependent anion channel 3
Pp3c3_26120	550.622	0.761503	0.000253839	Cytochrome P450 superfamily protein
Pp3c16_550	595.731	-0.894803	0.000256868	iron regulated transporter 3
Pp3c10_16260	51.6692	-1.63782	0.000257909	N/A
Pp3c22_15210	2621.44	0.57404	0.000257909	O-acetylserine (thiol) lyase B
Pp3c4_3050	927.787	-0.801846	0.0002591	N/A
Pp3c26_14860	5655.84	0.409674	0.000261019	LIM domain-containing protein
Pp3c13_11600	1565.62	0.981807	0.000261747	Protein of unknown function (DUF679)
Pp3c19_4390	1029.88	-1.09578	0.000267264	Calcium-dependent lipid-binding (CaLB domain) family protein
Pp3c4_1220	984.3	0.874464	0.000268056	zinc finger (C3HC4-type RING finger) family protein
Pp3c2_4450	891.922	0.702147	0.0002694	N/A
Pp3c5_11800	3405.48	-0.917248	0.000270212	jasmonate-zim-domain protein 3
Pp3c2_32690	1620.95	-1.10936	0.000270302	Regulator of chromosome condensation (RCC1) family protein
Pp3c11_14140	5345.85	0.553697	0.000270302	Ribosomal protein S16 family protein
Pp3c9_8040	2212.56	0.69914	0.000270531	cyclin family
Pp3c15_12800	774.319	0.592847	0.000271374	ASH1-related protein 2
Pp3c2_8420	1538.01	0.452308	0.000276594	N/A
Pp3c6_20300	2568.64	0.72647	0.000277055	cytochrome b6f complex subunit (petM), putative
Pp3c19_7560	1557.86	-0.985215	0.000277713	NPR1-like protein 4
Pp3c23_910	970.254	-1.51938	0.000278218	ARABIDOPSIS THALIANA PEROXYGENASE 2
Pp3c23_16950	9734.62	-0.824818	0.000278218	N/A
Pp3c6_22140	8142.19	0.416251	0.000278218	sedoheptulose-bisphosphatase
Pp3c20_9770	6839.78	0.467884	0.000278389	Nascent polypeptide-associated complex (NAC), alpha subunit family protein
Pp3c14_9100	3661.83	0.559944	0.000280211	basic helix-loop-helix (bHLH) DNA-binding superfamily protein
Pp3c14_6070	6166.09	-1.03334	0.000280628	ATP-binding cassette A2
Pp3c19_19120	2648.4	0.438439	0.000280628	Phenazine biosynthesis PhzC/PhzF protein
Pp3c5_5330	3698.56	0.50971	0.000280628	Ribosomal protein S3 family protein
Pp3c13_5200	2382.38	0.755245	0.000280628	Ribosomal L29 family protein
Pp3c2_34110	2134.68	0.5194	0.000281332	ribosomal protein L9
Pp3c1_33150	13473.7	0.365234	0.0002822	arginosuccinate synthase family
Pp3c1_1000	2179.45	0.489526	0.000283972	plastid transcriptionally active 6
Pp3c1_2010	2734.37	0.579167	0.000284613	Cox19-like CHCH family protein
Pp3c16_10020	1186.96	-1.27832	0.000285033	myb domain protein 16
Pp3c4_26980	4318.18	0.448467	0.000286311	Pleckstrin homology (PH) domain superfamily protein
Pp3c26_15000	791.527	-0.624186	0.00028669	ABA-inducible BHLH-type transcription factor
Pp3c14_8600	4959.83	0.5162	0.00028669	Ribosomal protein L6 family
Pp3c25_14630	465.169	1.52286	0.00028706	HSP20-like chaperones superfamily protein
Pp3c3_1020	4958.88	0.430363	0.000289246	NAD(P)-binding Rossmann-fold superfamily protein
Pp3c23_14240	395.145	-4.28177	0.000289617	N/A
Pp3c4_18020	44.7478	-4.36528	0.000290798	late embryogenesis abundant domain-containing protein / LEA domain-containing protein
Pp3c12_25120	2168.84	0.70469	0.000291254	Ribosomal protein S12/S23 family protein
Pp3c6_4580	1463.19	0.485844	0.000295421	SAUR-like auxin-responsive protein family
Pp3c16_80	3228.08	-0.865741	0.00029558	Plant L-ascorbate oxidase
Pp3c21_16050	7008.2	-0.774078	0.00029644	LOB domain-containing protein 37
Pp3c5_21370	1434.63	0.523818	0.000296773	FAD/NAD(P)-binding oxidoreductase family protein
Pp3c24_5010	3883.83	0.471692	0.000298499	plant VAP homolog 12
Pp3c2_23550	174.924	1.68053	0.000298499	GDSL-like Lipase/Acylhydrolase superfamily protein
Pp3c1_2770	535.029	-1.34729	0.000303447	heavy metal atpase 5
Pp3c5_3880	1022.91	-0.866545	0.000303447	histidine kinase 1
Pp3c10_15520	13048.2	-0.5594	0.000304722	phosphoglycerate kinase
Pp3c2_10620	6131.55	-0.426912	0.000304722	ABC transporter family protein
Pp3c8_12080	4270.34	0.68714	0.000304888	Ribosomal protein L14p/L23e family protein
Pp3c9_16610	688.121	-0.861237	0.000306785	Protein kinase superfamily protein
Pp3c26_12520	106.914	-1.68743	0.000307014	tryptophan aminotransferase related 2
Pp3c25_10450	1350.53	-0.737056	0.000307014	N/A
Pp3c1_3040	8122.19	0.389276	0.000307014	ADP glucose pyrophosphorylase large subunit 1
Pp3c26_10501	337.342	-0.804549	0.000310241	N/A
Pp3c2_19260	5244.84	0.408987	0.000310241	lumazine-binding family protein
Pp3c1_42690	468.194	-0.77277	0.000310247	N/A
Pp3c19_11610	3034.28	0.611005	0.000310247	N/A
Pp3c3_22810	388.766	-1.8759	0.000310452	N/A
Pp3c7_12200	811.059	-0.838988	0.000310452	N/A
Pp3c25_12820	1878.11	-1.08964	0.000312107	Auxin-responsive family protein
Pp3c1_25220	251.75	-0.930302	0.000312913	N/A
Pp3c21_20180	3098.45	-0.573954	0.000314482	Protein of unknown function (DUF506)
Pp3c7_6520	4807.47	-0.536543	0.000314704	glutamate synthase 2
Pp3c27_6710	910.846	-1.20545	0.000314863	Calcium-dependent lipid-binding (CaLB domain) family protein
Pp3c6_170	47935.2	0.360536	0.000319228	glyceraldehyde-3-phosphate dehydrogenase of plastid 2
Pp3c2_1510	2898.68	0.410022	0.000321255	alpha/beta-Hydrolases superfamily protein
Pp3c21_21510	18129.9	0.474456	0.000324471	Ribosomal protein S3Ae
Pp3c18_20060	10878.3	0.380409	0.000325033	Translation elongation factor EF1B, gamma chain
Pp3c20_1430	4880.97	0.364204	0.00032556	regulatory particle triple-A 1A
Pp3c21_10570	173.403	-2.46822	0.000327276	N/A
Pp3c2_14500	322.647	-0.727502	0.000327276	N/A
Pp3c4_32090	988.897	-1.39338	0.00033127	N/A
Pp3c12_26090	120.263	-2.53314	0.000332519	N/A
Pp3c18_6350	1174.58	0.626168	0.000334555	N/A
Pp3c7_8990	28693.9	-0.496167	0.000337805	ubiquitin-associated (UBA)/TS-N domain-containing protein / octicosapeptide/Phox/Bemp1 (PB1) domain-containing protein
Pp3c22_15860	2975.95	-0.582769	0.000338197	N/A
Pp3c10_2650	1266.48	-0.859724	0.000338274	cation exchanger 5
Pp3c20_23170	2086.37	0.689558	0.000341935	ubiquitin extension protein 1
Pp3c26_470	105.486	-9.22411	0.00034309	N/A
Pp3c21_14540	4549.35	0.394442	0.000343415	photosystem II reaction center PSB29 protein
Pp3c3_6480	1441.47	-0.488721	0.000343851	vacuolar proton ATPase A2
Pp3c4_24130	7211.55	0.507762	0.000350397	ribosomal protein L12-C
Pp3c23_14665	14795.1	0.471299	0.000351511	FtsH extracellular protease family
Pp3c9_2890	5091.52	0.624502	0.000354731	N/A
Pp3c23_10840	3175.4	-0.583824	0.000356673	Plant protein of unknown function (DUF869)
Pp3c12_15820	2154.8	0.564265	0.000359839	TRAM, LAG1 and CLN8 (TLC) lipid-sensing domain containing protein
Pp3c3_19530	51.0307	-3.12166	0.000363022	IAA carboxylmethyltransferase 1
Pp3c2_29840	4680.59	0.495927	0.000363382	Ribosomal protein L22p/L17e family protein
Pp3c6_1990	725.281	-0.623213	0.000363587	Heavy metal transport/detoxification superfamily protein
Pp3c1_14380	1924.13	-0.903257	0.00036588	AWPM-19-like family protein
Pp3c3_2980	1054.14	-0.619849	0.000367067	fatty acid amide hydrolase
Pp3c3_22020	3201.27	-0.48815	0.000368868	Xanthine/uracil permease family protein
Pp3c23_8410	6292.81	0.560537	0.000369441	Ribosomal protein S5 family protein
Pp3c24_20560	10031.1	0.36952	0.000371936	N/A
Pp3c7_800	3356.93	0.396825	0.000373462	Uncharacterized protein family (UPF0016)
Pp3c25_1840	9181.17	0.434936	0.000380737	Thioredoxin superfamily protein
Pp3c2_7910	1691.1	0.510891	0.000381079	N/A
Pp3c5_16580	2009.31	-0.516113	0.000385524	N/A
Pp3c24_110	1072.38	0.599672	0.000385524	Mitochondrial ribosomal protein L27
Pp3c14_9190	5569.98	0.389454	0.000386132	Chlorophyll A-B binding family protein
Pp3c18_10570	1091.26	-0.6961	0.000389811	methylcrotonyl-CoA carboxylase alpha chain, mitochondrial / 3-methylcrotonyl-CoA carboxylase 1 (MCCA)
Pp3c4_3190	848.772	-1.10144	0.000397159	N/A
Pp3c21_1460	2375.85	0.42969	0.000397159	COP9-signalosome 5B
Pp3c11_14690	624.667	-0.749116	0.000397421	Integrase-type DNA-binding superfamily protein
Pp3c5_25180	184.98	-1.46001	0.000399562	Heavy metal transport/detoxification superfamily protein
Pp3c4_24610	503.959	-1.00395	0.000399562	Seven transmembrane MLO family protein
Pp3c1_5400	1020.1	-0.642534	0.000399562	E3 Ubiquitin ligase family protein
Pp3c4_13389	6303.44	0.400476	0.000399562	zinc knuckle (CCHC-type) family protein
Pp3c5_25020	2932.4	-1.31513	0.000399957	hydroxysteroid dehydrogenase 1
Pp3c3_31460	1211.4	0.567199	0.000399957	Pre-rRNA-processing protein TSR2, conserved region
Pp3c4_21450	944.737	0.796913	0.000399957	polymerase delta 4
Pp3c3_1750	602.795	-1.70647	0.000401222	N/A
Pp3c1_38880	8763.74	-0.48412	0.000401222	ROOT HAIR DEFECTIVE 6-LIKE 2
Pp3c12_10120	1155.08	-1.21833	0.000402308	casein lytic proteinase B3
Pp3c14_21890	785.796	-4.31836	0.00040633	N/A
Pp3c9_14620	2245.74	0.579048	0.00040633	N/A
Pp3c18_13010	1115.84	0.543879	0.00040692	Nucleic acid-binding proteins superfamily
Pp3c22_9930	1886.57	-0.527359	0.000407123	multidrug resistance-associated protein 11
Pp3c15_8690	7029.19	-0.457772	0.000407123	Eukaryotic aspartyl protease family protein
Pp3c9_660	4074.43	0.567892	0.000408751	cyclophilin 38
Pp3c23_14000	737.639	-0.927184	0.000411187	2 iron, 2 sulfur cluster binding
Pp3c3_430	1006.93	0.621959	0.000411187	Ribosomal protein L31
Pp3c13_7580	16526.4	-0.549859	0.000411305	N/A
Pp3c21_11200	564.164	-0.716644	0.000411763	Leucine-rich repeat protein kinase family protein
Pp3c1_16920	1674.26	0.539495	0.000412223	C2H2-like zinc finger protein
Pp3c14_24020	408.888	-1.39293	0.000412847	basic helix-loop-helix (bHLH) DNA-binding superfamily protein
Pp3c3_30330	7987.45	0.490451	0.000414849	chloroplast stem-loop binding protein of 41 kDa
Pp3c10_19360	147.094	-1.15255	0.000416894	N/A
Pp3c5_21630	478.161	-0.866046	0.000419958	MATE efflux family protein
Pp3c8_25000	1922.38	-2.32244	0.000421157	N/A
Pp3c20_17750	2954.87	-0.55102	0.000421157	beta-1,4-N-acetylglucosaminyltransferase family protein
Pp3c15_13170	41.7637	-1.84309	0.000425827	N/A
Pp3c1_41250	95.1198	-1.68566	0.00042803	cellulose synthase-like D3
Pp3c10_12450	5264.7	0.383397	0.00042803	plastid ribosomal protein l11
Pp3c1_32200	4598.1	0.616754	0.00042846	photosystem II subunit X
Pp3c9_20840	830.164	-0.808799	0.000428594	C2 domain-containing protein
Pp3c14_22480	1125.6	-0.718552	0.000428594	RHO guanyl-nucleotide exchange factor 7
Pp3c15_25780	12075.6	0.499515	0.000429785	Ribosomal protein S6e
Pp3c15_12850	245.271	-1.229	0.000430861	RAN GTPase 3
Pp3c19_11220	4162.21	0.491215	0.000430988	aldehyde dehydrogenase 3H1
Pp3c1_19190	11371.7	0.462353	0.000432074	carbonic anhydrase 2
Pp3c6_23160	3726.59	0.609043	0.000432074	Ferritin/ribonucleotide reductase-like family protein
Pp3c24_8090	2836.23	-0.410359	0.000433261	Protein of unknown function (DUF707)
Pp3c15_23450	4115.69	-0.606291	0.000433828	O-fucosyltransferase family protein
Pp3c9_8350	1483.4	-0.791575	0.000434175	RING/U-box superfamily protein
Pp3c13_2130	453.653	-1.13255	0.000435862	Mitochondrial substrate carrier family protein
Pp3c5_25420	446.02	-1.86106	0.000444595	N/A
Pp3c11_630	1466.49	0.75672	0.000444847	Ribosomal L22e protein family
Pp3c10_12740	1410.06	-0.491741	0.000445664	N/A
Pp3c4_11370	3083.6	0.547267	0.000452012	Ribosomal protein S8e family protein
Pp3c15_12110	6349.59	0.498969	0.000454432	Ribosomal protein S13/S18 family
Pp3c10_6780	1884.43	0.523444	0.000454432	Acyl-CoA N-acyltransferases (NAT) superfamily protein
Pp3c6_8990	324.735	-1.52911	0.000454466	Senescence/dehydration-associated protein-related
Pp3c21_5710	1384.23	-1.17385	0.000454466	basic region/leucine zipper transcription factor 68
Pp3c14_11530	13371.2	-0.539473	0.000454466	Outer arm dynein light chain 1 protein
Pp3c6_12660	10783.8	-0.502769	0.000454466	Glycosyl hydrolases family 32 protein
Pp3c22_14660	13381.4	-0.455578	0.000454466	Galactosyl transferase GMA12/MNN10 family protein
Pp3c8_6290	4540.72	-0.423888	0.000454466	transporter associated with antigen processing protein 2
Pp3c26_5440	6778.28	0.426982	0.000454466	CP12 domain-containing protein 1
Pp3c14_20830	5243.46	0.431892	0.000454466	2-phosphoglycolate phosphatase 1
Pp3c14_15540	1624.51	0.476413	0.000454466	N/A
Pp3c18_15140	205.537	-0.890305	0.000454486	tryptophan aminotransferase related 2
Pp3c26_10800	330.595	-0.900095	0.000455194	Plant protein of unknown function (DUF641)
Pp3c17_19520	4561.05	0.406492	0.000455298	chromatin remodeling 1
Pp3c9_10780	2608.87	0.412711	0.000460417	hydroxyethylthiazole kinase family protein
Pp3c6_15280	12079.9	-0.606597	0.000468816	cytochrome P450, family 704, subfamily B, polypeptide 1
Pp3c17_7090	2162.43	-0.510088	0.000468816	gibberellin 3-oxidase 4
Pp3c4_17740	5011.97	0.464375	0.000471401	Aldolase-type TIM barrel family protein
Pp3c24_4100	9466.08	0.475708	0.000475233	copper/zinc superoxide dismutase 1
Pp3c10_3860	603.475	-1.02472	0.000478068	histidine kinase 1
Pp3c11_5070	3076.13	0.44906	0.000478068	Ribosomal L18p/L5e family protein
Pp3c1_37230	150.295	-2.56962	0.000480311	N/A
Pp3c18_8100	328729	0.436671	0.000480311	photosystem II light harvesting complex gene 2.1
Pp3c10_23080	851.299	0.826194	0.000480802	MBOAT (membrane bound O-acyl transferase) family protein
Pp3c20_9970	878.666	-1.00615	0.000482333	interferon-related developmental regulator family protein / IFRD protein family
Pp3c1_9190	460.815	0.714689	0.000482333	LYR family of Fe/S cluster biogenesis protein
Pp3c14_20620	2953.19	0.573525	0.000485621	chromatin remodeling 24
Pp3c2_1280	605.3	-1.13978	0.000491553	cellulose synthase-like D3
Pp3c13_10930	5679.67	-0.654032	0.000491553	nucleobase-ascorbate transporter 12
Pp3c24_9430	320.007	-0.835715	0.000491735	carbonic anhydrase 2
Pp3c1_12810	1569.24	0.544653	0.000494716	BolA-like family protein
Pp3c11_13350	4780.52	-0.486787	0.000499453	Leucine-rich repeat protein kinase family protein
Pp3c19_19080	1881.32	0.522361	0.000499453	Ribosomal protein L27 family protein
Pp3c8_4710	563.438	-1.25786	0.000502613	SITE-1 protease
Pp3c2_3490	13689.4	0.347772	0.000502613	P-loop containing nucleoside triphosphate hydrolases superfamily protein
Pp3c15_21520	5453.02	0.562133	0.000502613	CYCLIN B2;4
Pp3c19_10880	12.5109	-7.11638	0.000505249	cysteine-rich RLK (RECEPTOR-like protein kinase) 8
Pp3c7_26870	474.776	-0.672063	0.000505249	hydroxycinnamoyl-CoA shikimate/quinate hydroxycinnamoyl transferase
Pp3c7_20760	351.382	-1.52188	0.000506048	Senescence/dehydration-associated protein-related
Pp3c5_2060	421.363	-1.76579	0.000507305	N/A
Pp3c12_7310	141.313	-2.24171	0.000509646	Caleosin-related family protein
Pp3c2_15740	397.664	1.33387	0.000509646	N/A
Pp3c18_13590	539.734	-1.21698	0.000510807	catalase 1
Pp3c7_200	387.182	-1.16019	0.000511076	2-oxoacid dehydrogenases acyltransferase family protein
Pp3c22_1940	2193.99	-0.582596	0.000511076	Phosphatidylinositol 3- and 4-kinase family protein
Pp3c24_11670	3053.32	0.520521	0.000511076	nucleolar essential protein-related
Pp3c17_790	1254.03	-0.487647	0.000514002	ARM repeat superfamily protein
Pp3c16_7270	199.698	-2.09377	0.000518017	vacuolar iron transporter 1
Pp3c18_21300	1785.66	0.500079	0.00051804	Ubiquitin carboxyl-terminal hydrolase family protein
Pp3c9_3350	2895.25	0.710818	0.00051849	basic transcription factor 3
Pp3c18_21750	5224.42	0.454459	0.000522951	Small nuclear ribonucleoprotein family protein
Pp3c7_25430	767.914	0.551049	0.000523873	E2F transcription factor 3
Pp3c1_41310	389.259	-1.07398	0.000524888	Nucleotide-diphospho-sugar transferase family protein
Pp3c26_330	3313.18	0.488738	0.000524888	Ribosomal protein L7Ae/L30e/S12e/Gadd45 family protein
Pp3c1_18150	1646.3	0.473723	0.000529088	ATP binding microtubule motor family protein
Pp3c5_20100	22728.5	0.421307	0.000529843	tubulin beta 8
Pp3c22_7040	1474.09	0.866165	0.000530681	alpha/beta-Hydrolases superfamily protein
Pp3c8_5770	1446.15	0.622285	0.000531585	Ribosomal protein L18e/L15 superfamily protein
Pp3c5_5750	1259.19	0.683939	0.000534345	ribosomal protein S15A
Pp3c3_12730	321.207	-1.19604	0.000541504	N/A
Pp3c1_1800	2857.05	0.60161	0.000541504	Ribosomal protein L34e superfamily protein
Pp3c26_11220	988.049	0.781923	0.000541504	Zinc-binding ribosomal protein family protein
Pp3c4_24490	517.305	0.658389	0.000546465	ankyrin repeat family protein
Pp3c2_3850	8425.65	0.45483	0.000546611	Class II aaRS and biotin synthetases superfamily protein
Pp3c16_25140	485.804	-1.08839	0.00055221	Ergosterol biosynthesis ERG4/ERG24 family
Pp3c7_23900	358.306	1.15753	0.000556034	B-box type zinc finger protein with CCT domain
Pp3c7_1110	240.744	-1.1078	0.000556408	N/A
Pp3c20_13120	5347.36	0.361403	0.000556566	thylakoid rhodanese-like
Pp3c16_9590	3258.88	-1.16286	0.000557064	gibberellin 2-oxidase 8
Pp3c5_13920	157.676	-1.01363	0.000559512	N/A
Pp3c9_5030	2737.18	-0.847283	0.000563335	GTP-binding protein Obg/CgtA
Pp3c16_21410	1418.08	-1.07786	0.000565945	homeobox 1
Pp3c23_3820	555.401	-0.893729	0.000570088	N/A
Pp3c6_7260	12478.8	-0.655286	0.000573837	ATP binding cassette subfamily B19
Pp3c15_10750	1328.05	0.43528	0.000575298	glycoprotease 1
Pp3c8_16130	1484.2	0.741879	0.000575502	Ribosomal protein L14p/L23e family protein
Pp3c12_25900	1353.61	-1.33385	0.000575593	Protein of unknown function (DUF567)
Pp3c27_1520	716.539	-0.609434	0.000577675	N/A
Pp3c16_3080	11388.4	-0.572745	0.000581637	N/A
Pp3c9_24510	7173.66	-0.483945	0.000584203	reversibly glycosylated polypeptide 2
Pp3c13_23630	12309.8	0.398439	0.000585721	Ribosomal protein L2 family
Pp3c19_2800	3094.42	0.584418	0.000585721	CYTOCHROME C-1
Pp3c19_4790	2914.62	0.797572	0.000590502	heat shock protein 101
Pp3c15_7730	671.921	1.05773	0.000590718	plant intracellular ras group-related LRR 1
Pp3c18_20260	2460.53	0.586932	0.000594251	topoisomerase II
Pp3c1_23600	2367.38	-0.628584	0.000595123	N/A
Pp3c18_3830	3918.84	-0.665039	0.000595263	F-box and associated interaction domains-containing protein
Pp3c9_10030	2221.05	-0.685207	0.00059658	N/A
Pp3c12_560	4015.44	-0.505747	0.000600028	ubiquitin protein ligase 5
Pp3c23_9530	374.86	-1.66286	0.000603954	N/A
Pp3c2_33980	5436.53	-0.40387	0.000604052	GDSL-like Lipase/Acylhydrolase superfamily protein
Pp3c9_17690	3444.09	0.370095	0.000604187	L-Aspartase-like family protein
Pp3c3_31430	3020.72	0.790971	0.000607928	3-ketoacyl-CoA synthase 4
Pp3c1_29560	468.371	-0.768979	0.000613758	Adaptor protein complex AP-2, alpha subunit
Pp3c4_12510	2128.6	-0.559953	0.000615144	myb domain protein 103
Pp3c21_9640	1445.76	0.499991	0.000615144	Preprotein translocase Sec, Sec61-beta subunit protein
Pp3c4_10762	2771.13	-0.52781	0.000616951	non-specific phospholipase C1
Pp3c3_3850	4900.37	0.926163	0.000616951	Polyketide cyclase/dehydrase and lipid transport superfamily protein
Pp3c5_27640	3659.13	0.525642	0.000617736	CLP protease P4
Pp3c22_301	1019.06	0.534048	0.000619	alpha/beta-Hydrolases superfamily protein
Pp3c10_2220	2331.25	0.545957	0.000620149	Rhodanese/Cell cycle control phosphatase superfamily protein
Pp3c4_27540	3094.99	0.60532	0.000624879	Ribosomal protein S8 family protein
Pp3c18_11980	1125.05	-1.38027	0.000625833	Integrase-type DNA-binding superfamily protein
Pp3c20_4150	52.7123	3.3867	0.000627913	N/A
Pp3c11_8620	1402.37	-0.748975	0.000629161	hydroxy methylglutaryl CoA reductase 1
Pp3c3_20390	1309.2	-0.7297	0.000629161	cyclic nucleotide-binding transporter 1
Pp3c2_34570	1720.78	0.709073	0.00063174	Ribosomal protein L34e superfamily protein
Pp3c20_23037	119.863	-1.14686	0.000634523	N/A
Pp3c1_1570	593.736	0.791285	0.000634523	Cytochrome b-c1 complex, subunit 8 protein
Pp3c27_8050	703.554	-0.787816	0.000634887	ROOT HAIR DEFECTIVE 6-LIKE 2
Pp3c14_19960	2554.98	0.759212	0.000634887	Ribosomal protein L36e family protein
Pp3c15_4610	1847.78	0.694727	0.000635309	Ribosomal L27e protein family
Pp3c3_5270	614.724	-10.1852	0.000635417	Late embryogenesis abundant protein (LEA) family protein
Pp3c23_11080	29842	0.340516	0.000638721	general regulatory factor 7
Pp3c15_19390	10251	0.560414	0.000640357	photosystem I subunit H2
Pp3c18_13510	1431.69	-0.528131	0.000644846	N/A
Pp3c22_11210	61.986	-3.9068	0.000650479	N/A
Pp3c18_7740	521.051	0.952947	0.000651581	N/A
Pp3c19_12750	5895.79	0.512702	0.000653825	Galactosyl transferase GMA12/MNN10 family protein
Pp3c7_15240	861.745	1.62679	0.000653825	chloroplast heat shock protein 70-2
Pp3c10_10850	6203.84	0.41497	0.000654638	Protein of unknown function (DUF1295)
Pp3c25_7030	3126.99	0.462022	0.000654638	Photosystem II reaction center PsbP family protein
Pp3c16_20320	1059.03	-0.480894	0.000662296	phospholipid sterol acyl transferase 1
Pp3c3_23720	2986.56	0.513405	0.000662654	Ribosomal protein S4
Pp3c20_19140	9636.72	0.413466	0.000662803	Ribosomal protein L4/L1 family
Pp3c1_34560	153.589	1.65123	0.000662803	Bestrophin-like protein
Pp3c1_16170	1402.8	0.574998	0.00066306	ribosomal protein L24
Pp3c24_950	2292.17	0.433642	0.000667422	zinc knuckle (CCHC-type) family protein
Pp3c15_23580	1930	-0.903778	0.00067413	Pyridoxal phosphate (PLP)-dependent transferases superfamily protein
Pp3c22_8800	3278.05	0.462099	0.000674201	Double Clp-N motif protein
Pp3c16_6080	37.8517	-3.29405	0.000675844	isopentenyltransferase 9
Pp3c9_9200	5149.34	0.403058	0.000675885	Translation protein SH3-like family protein
Pp3c5_11180	1002.07	0.488043	0.000676999	Pseudouridine synthase family protein
Pp3c21_9740	3335.57	0.638287	0.000679288	Small nuclear ribonucleoprotein family protein
Pp3c26_7190	248.708	1.10384	0.000681153	O-Glycosyl hydrolases family 17 protein
Pp3c15_13410	8355.5	0.436584	0.000681383	TCP-1/cpn60 chaperonin family protein
Pp3c18_15840	1439.19	-0.729427	0.000683987	Clp ATPase
Pp3c24_6650	1006.13	0.576521	0.000685486	N/A
Pp3c25_4490	1414.43	0.55061	0.00068856	Tetrapyrrole (Corrin/Porphyrin) Methylases
Pp3c16_12600	6075.67	0.408474	0.000690007	chloroplastic acetylcoenzyme A carboxylase 1
Pp3c26_6670	686.453	0.547407	0.000690007	N/A
Pp3c17_16710	256.107	2.06786	0.000690932	N/A
Pp3c22_2510	1538.77	0.463988	0.000692429	chlororespiratory reduction 6
Pp3c24_4640	16635.6	0.382976	0.00069576	acetyl Co-enzyme a carboxylase biotin carboxylase subunit
Pp3c1_7830	2527.4	0.468444	0.000698329	Ribosomal protein S16 family protein
Pp3c5_5090	5397.74	0.425683	0.000698382	N/A
Pp3c17_22200	9678.96	-1.18422	0.000699641	glutamate decarboxylase 4
Pp3c1_12120	4069.66	0.565691	0.000699641	ATP synthase epsilon chain, mitochondrial
Pp3c10_21900	621.203	-0.812301	0.000705067	LisH and RanBPM domains containing protein
Pp3c3_31110	751.442	-0.589724	0.000709699	syntaxin of plants 61
Pp3c11_22640	1510.89	0.56182	0.000709699	Ribosomal protein S3 family protein
Pp3c15_4210	3820.72	0.503638	0.000710116	N/A
Pp3c3_13600	73580.8	-0.533592	0.000715188	Stigma-specific Stig1 family protein
Pp3c2_37990	124.208	-1.41604	0.000719013	Rhodanese/Cell cycle control phosphatase superfamily protein
Pp3c10_16850	2015.42	0.463944	0.000719013	proteinaceous RNase P 1
Pp3c10_16880	1588.79	0.510447	0.000719013	2Fe-2S ferredoxin-like superfamily protein
Pp3c12_7770	4143.5	0.521921	0.000719013	Ribosomal protein L18ae/LX family protein
Pp3c6_6040	1591.81	0.567798	0.000719013	N/A
Pp3c2_19520	1586.04	-0.504302	0.000720479	Calmodulin-binding protein
Pp3c9_24460	917.127	-2.43706	0.000720971	N/A
Pp3c8_13750	1917.35	-0.700991	0.000722633	copper-exporting ATPase / responsive-to-antagonist 1 / copper-transporting ATPase (RAN1)
Pp3c4_1320	9274.66	0.387846	0.000722633	sulfite reductase
Pp3c17_8020	589.827	-0.675053	0.000730209	N/A
Pp3c10_2940	12158.3	0.401769	0.000733588	P-loop containing nucleoside triphosphate hydrolases superfamily protein
Pp3c3_12890	1125.14	-0.937382	0.000734416	NAC 007
Pp3c1_18400	9939.71	0.432012	0.000734416	RNA binding Plectin/S10 domain-containing protein
Pp3c14_4100	1725.73	0.577627	0.000741224	Ribosomal protein L6 family protein
Pp3c14_2320	1196.27	-0.567057	0.000742767	N/A
Pp3c23_16310	1860.57	0.473834	0.000746719	N/A
Pp3c1_26250	5544.77	0.47727	0.000748787	3-ketoacyl-CoA synthase 11
Pp3c7_16780	917.589	-0.574391	0.000749047	mitochondrial substrate carrier family protein
Pp3c14_16620	1814.77	-1.29791	0.000752645	basic helix-loop-helix (bHLH) DNA-binding superfamily protein
Pp3c22_2890	1944.52	-0.967245	0.000752645	alpha/beta-Hydrolases superfamily protein
Pp3c8_18950	4472.99	-0.557647	0.000754807	smr (Small MutS Related) domain-containing protein
Pp3c14_19640	4901.2	0.525345	0.000755485	Ribosomal protein S19e family protein
Pp3c15_7030	7850.33	0.43601	0.0007634	N/A
Pp3c6_4360	7906.2	0.660446	0.000768595	Heavy metal transport/detoxification superfamily protein
Pp3c21_16140	32417.9	0.396901	0.000770051	Phosphofructokinase family protein
Pp3c12_6220	1102.52	0.623204	0.000770051	N/A
Pp3c1_31540	625.061	-1.58761	0.000770106	ADP glucose pyrophosphorylase large subunit 1
Pp3c7_26620	73.4844	-1.92233	0.000779195	N/A
Pp3c6_3560	1176.71	-0.629934	0.000779195	N/A
Pp3c8_21260	11212	0.479616	0.000779195	cytochrome P450, family 78, subfamily A, polypeptide 7
Pp3c14_19550	2267.96	-0.418088	0.000781887	P-loop nucleoside triphosphate hydrolases superfamily protein with CH (Calponin Homology) domain
Pp3c23_6560	2808.94	-0.90189	0.000788238	response regulator 5
Pp3c6_20310	2988.9	0.67568	0.0007886	60S acidic ribosomal protein family
Pp3c9_9450	126.771	-1.39466	0.000790234	Late embryogenesis abundant (LEA) hydroxyproline-rich glycoprotein family
Pp3c1_7160	7460.3	0.427273	0.000795685	ribosomal protein L5 B
Pp3c18_9260	3929.25	-0.38403	0.000799749	N/A
Pp3c24_3690	5715.71	0.512419	0.000799749	Ribosomal protein L1p/L10e family
Pp3c15_9230	2030.78	0.69238	0.000799749	N/A
Pp3c25_8670	3363.67	-0.715777	0.000811351	Protein kinase superfamily protein
Pp3c7_24650	3225.29	0.533252	0.000811351	Ribosomal L18p/L5e family protein
Pp3c3_33210	2857.53	-0.557519	0.000813135	Protein kinase superfamily protein
Pp3c17_6460	3859.45	0.438856	0.000813413	Polyketide synthase, enoylreductase family protein
Pp3c17_17840	848.43	0.589281	0.000825933	fatty acid desaturase 7
Pp3c17_16600	600.435	1.05594	0.0008268	N/A
Pp3c20_14530	301.731	-2.02375	0.000827604	oxophytodienoate-reductase 3
Pp3c18_6260	5348.61	-1.05441	0.000832104	N/A
Pp3c3_29550	5090.9	-0.910601	0.000837379	Late embryogenesis abundant protein (LEA) family protein
Pp3c4_11900	430.768	0.912132	0.000841328	S-adenosyl-L-methionine-dependent methyltransferases superfamily protein
Pp3c26_10900	4838.12	0.35463	0.000841604	novel cap-binding protein
Pp3c16_15720	3150.97	-0.522791	0.000844396	alpha/beta-Hydrolases superfamily protein
Pp3c26_14380	19213.3	-0.522198	0.000849291	N/A
Pp3c8_25300	6097.28	0.505547	0.000854546	prohibitin 3
Pp3c11_5140	1647.43	0.540429	0.000854546	N/A
Pp3c7_4080	2291.79	0.677273	0.000856727	ubiquitin 4
Pp3c16_15220	7895.62	0.50881	0.00085837	ribosomal protein S13A
Pp3c1_19370	5474.77	0.588349	0.000858794	N/A
Pp3c16_19900	3849.79	-0.49312	0.000859612	Remorin family protein
Pp3c16_3910	4417.18	0.580444	0.000862895	cyclin-dependent kinase B1;1
Pp3c3_31590	81.9056	1.33318	0.000864706	glutathione S-transferase PHI 9
Pp3c12_17630	5916.56	0.503099	0.000864733	small nuclear ribonucleoprotein F
Pp3c12_16950	4650.8	0.506402	0.000881149	Transducin family protein / WD-40 repeat family protein
Pp3c10_21310	210.518	-2.19106	0.000883133	plasma membrane intrinsic protein 2;4
Pp3c1_21730	3719.58	-0.448225	0.000885992	secretory carrier 3
Pp3c10_9290	141.042	-1.1279	0.000890815	plant intracellular ras group-related LRR 4
Pp3c22_13420	2882.36	0.54602	0.000895504	Ribosomal protein L35
Pp3c17_6050	351.177	-1.20408	0.000898392	Peroxidase superfamily protein
Pp3c2_12340	164.16	-1.09853	0.000898392	N/A
Pp3c25_5130	1663.92	0.494554	0.000898392	pyrophosphorylase 6
Pp3c22_2380	3541.49	0.393098	0.000902102	3\'-5\'-exoribonuclease family protein
Pp3c7_22170	20612.1	0.835177	0.00090654	heat shock cognate protein 70-1
Pp3c23_14750	1651.81	-0.621431	0.000909653	Methyltransferase-related protein
Pp3c9_5210	725.44	-0.756859	0.000915508	N/A
Pp3c8_17580	221.472	-1.37299	0.00092004	cystatin B
Pp3c27_6610	1480.41	0.924344	0.000920907	nitrite reductase 1
Pp3c17_21210	186.435	1.11034	0.000921078	N/A
Pp3c2_6650	128347	0.384495	0.000921273	GTP binding Elongation factor Tu family protein
Pp3c23_7140	1653.5	-0.939116	0.000924287	FTSH protease 9
Pp3c23_21570	6511.68	-0.475446	0.000927843	Adenosylmethionine decarboxylase family protein
Pp3c26_5140	4056.42	0.518555	0.000928061	STT7 homolog STN7
Pp3c4_11810	1823.32	0.609064	0.000928479	serine hydroxymethyltransferase 7
Pp3c15_25770	844.737	-1.35988	0.000935162	Senescence/dehydration-associated protein-related
Pp3c18_21980	4291.96	0.467481	0.000937721	DnaJ/Hsp40 cysteine-rich domain superfamily protein
Pp3c16_10090	11875.5	-0.751255	0.000937725	TRICHOME BIREFRINGENCE-LIKE 25
Pp3c20_9200	1586.24	0.428492	0.000937725	ribosomal protein L15
Pp3c9_910	2000.5	-1.09797	0.000938447	eukaryotic release factor 1-3
Pp3c5_2190	1035.73	-0.509233	0.000955869	arginase
Pp3c1_33030	1095.74	0.489795	0.000955869	N/A
Pp3c14_15210	3273.17	0.470022	0.000961362	Small nuclear ribonucleoprotein family protein
Pp3c21_13230	118.53	1.26037	0.000961362	nitrate transmembrane transporters
Pp3c16_18830	6774.23	-0.646696	0.000964272	phosphofructokinase 4
Pp3c1_27980	2576.96	0.621885	0.000965738	Nucleic acid-binding, OB-fold-like protein
Pp3c23_17960	76.6945	1.32356	0.000965902	RECQ helicase SIM
Pp3c11_22430	2963.81	0.471503	0.000972567	N/A
Pp3c12_20320	1656.37	1.27317	0.000972567	Alba DNA/RNA-binding protein
Pp3c26_15370	5067.79	-0.40345	0.000975372	UDP-Glycosyltransferase superfamily protein
Pp3c26_11040	1890.9	0.47363	0.000975372	Mitochondrial ribosomal protein L37
Pp3c8_22380	2617.39	0.745339	0.000975372	60S acidic ribosomal protein family
Pp3c2_9700	3103.96	-0.559781	0.000976769	WRKY DNA-binding protein 46
Pp3c12_17520	474.915	-0.794216	0.000982952	ABC-2 and Plant PDR ABC-type transporter family protein
Pp3c16_2080	7369.84	0.424518	0.000982952	ribosomal protein L12-C
Pp3c4_24420	535.198	1.28243	0.000982952	BCL-2-associated athanogene 6
Pp3c3_31091	325.277	-0.695165	0.000983223	Protein phosphatase 2C family protein
Pp3c1_40610	3825.1	-0.712053	0.000983502	BTB/POZ domain-containing protein
Pp3c23_13700	13570.1	-1.01539	0.000987375	N/A
Pp3c5_18670	1308.46	0.655475	0.000987375	DNA repair metallo-beta-lactamase family protein
Pp3c5_7750	1820.62	-0.467054	0.000996341	CBL-interacting protein kinase 23
Pp3c16_10550	5147.84	0.679993	0.00100094	N/A
Pp3c2_30940	6283.12	0.46599	0.00100652	Cox19-like CHCH family protein
Pp3c4_25130	255.048	-1.01345	0.00100792	Integrase-type DNA-binding superfamily protein
Pp3c4_15250	2579.82	0.565528	0.0010088	Ribosomal protein S19 family protein
Pp3c3_11830	5165.63	0.537748	0.00101233	elongation factor Ts family protein
Pp3c2_14350	3625.72	0.493864	0.0010256	Prolyl oligopeptidase family protein
Pp3c3_4270	224.662	-1.15263	0.00102579	acireductone dioxygenase 1
Pp3c10_22390	846.744	-0.638566	0.00103663	outer envelope membrane protein 7
Pp3c3_26570	5310.69	1.07753	0.00103665	heat shock cognate protein 70-1
Pp3c2_24130	2456.2	0.583771	0.00104254	Ribosomal protein S12/S23 family protein
Pp3c1_34260	1126	0.715704	0.00104254	Ankyrin repeat family protein
Pp3c14_7550	1519.29	0.762556	0.00104339	Ribosomal protein L31e family protein
Pp3c11_13470	1406.97	0.656482	0.00104347	NADH-ubiquinone oxidoreductase-related
Pp3c20_4410	15.7866	-5.88254	0.00104404	N/A
Pp3c19_8880	271.893	-1.08457	0.00104404	N/A
Pp3c4_4790	365.565	1.3185	0.00104451	Histone superfamily protein
Pp3c20_12760	360.375	-0.675417	0.00104839	hydroxysteroid dehydrogenase 1
Pp3c6_20800	151.459	1.30056	0.00104928	PATATIN-like protein 6
Pp3c8_17920	1401.43	-0.538795	0.00105681	Phosphoribosyltransferase family protein
Pp3c5_12660	289.119	-0.855841	0.00105698	Pectin lyase-like superfamily protein
Pp3c22_3200	1800.22	-0.748615	0.00106008	alpha/beta-Hydrolases superfamily protein
Pp3c22_9260	4795.21	0.434438	0.00106008	isopropylmalate dehydrogenase 2
Pp3c12_23740	1704.51	0.508488	0.00106008	FIZZY-related 2
Pp3c5_3150	1287.87	0.606102	0.00106343	Rhodanese/Cell cycle control phosphatase superfamily protein
Pp3c13_6640	9504.04	-0.599202	0.00107204	chlorsulfuron/imidazolinone resistant 1
Pp3c11_11100	671.425	0.708992	0.00107677	damaged DNA binding;DNA-directed DNA polymerases
Pp3c5_2650	6132.64	0.371733	0.00107725	translocon at the outer envelope membrane of chloroplasts 34
Pp3c10_8349	460.58	-0.856329	0.0010789	N/A
Pp3c7_9140	2908.15	0.451204	0.00108064	RAN GTPase activating protein 1
Pp3c19_14040	713.98	-0.769239	0.00108178	RING/U-box superfamily protein
Pp3c23_20240	2089.85	-0.558468	0.00108361	UDP-Glycosyltransferase superfamily protein
Pp3c9_5310	83910.9	0.347534	0.00108699	rubisco activase
Pp3c19_2450	2579.13	-1.11756	0.00109024	B-box type zinc finger protein with CCT domain
Pp3c1_41830	2357.07	0.373489	0.00109024	protein C-terminal S-isoprenylcysteine carboxyl O-methyltransferases
Pp3c14_8480	2196.55	0.519238	0.00109257	Thioesterase superfamily protein
Pp3c5_2850	357.429	-1.18007	0.00109506	N/A
Pp3c20_11960	1193.94	-0.678273	0.0010955	purple acid phosphatase 15
Pp3c4_16320	27.6131	-2.53135	0.00109843	GDSL-like Lipase/Acylhydrolase superfamily protein
Pp3c12_8440	3943.73	-0.754895	0.00109927	cytochrome P450, family 98, subfamily A, polypeptide 3
Pp3c11_15530	6343.67	0.361877	0.00111449	N/A
Pp3c6_20020	6999.56	0.403339	0.00111934	N/A
Pp3c3_13190	151.352	-1.59446	0.00112971	Protein of unknown function (DUF604)
Pp3c6_20490	1016.79	-0.487837	0.00113078	NAD(P)-binding Rossmann-fold superfamily protein
Pp3c16_25660	4532.63	0.496019	0.00113078	DUTP-PYROPHOSPHATASE-LIKE 1
Pp3c15_1740	316.795	0.910443	0.00113078	N/A
Pp3c2_4420	13806.7	0.401997	0.00113954	alpha/beta-Hydrolases superfamily protein
Pp3c17_9369	89.8888	-1.64592	0.00114094	N/A
Pp3c14_25550	1231.16	0.503548	0.00114444	fatty acid desaturase 7
Pp3c14_24340	53.5928	1.67724	0.00114538	N/A
Pp3c25_13310	217.471	-1.31483	0.00115701	N/A
Pp3c9_7820	161.757	-2.33749	0.00116367	Cytochrome P450 superfamily protein
Pp3c24_3580	665.128	0.819315	0.00116713	N/A
Pp3c21_13380	2090.39	-0.381063	0.0011712	FUS3-complementing gene 1
Pp3c17_13760	18949.5	0.467052	0.00117673	O-Glycosyl hydrolases family 17 protein
Pp3c13_14170	8022.59	0.500562	0.00117673	P-loop containing nucleoside triphosphate hydrolases superfamily protein
Pp3c11_14210	734.44	0.711385	0.0011768	N/A
Pp3c1_7030	73.1082	1.85149	0.00117802	heat shock protein 21
Pp3c2_4740	755.996	0.677605	0.00117958	N/A
Pp3c2_11870	1699.65	0.595608	0.00118564	ataurora2
Pp3c16_630	232	-2.27841	0.00119079	Cytochrome P450 superfamily protein
Pp3c1_18860	5623.06	0.388319	0.00119095	ascorbate peroxidase 4
Pp3c12_22840	2066.07	0.456993	0.00119311	Aldolase-type TIM barrel family protein
Pp3c16_10130	1841.19	0.576376	0.00119438	Transducin/WD40 repeat-like superfamily protein
Pp3c12_5760	5739.01	0.52679	0.00119557	ubiquitin 6
Pp3c4_3220	2050.32	0.774588	0.00121097	Ribosomal protein S21e
Pp3c3_10310	1862.79	-0.666266	0.00121474	MBOAT (membrane bound O-acyl transferase) family protein
Pp3c16_18700	24923.8	-0.425792	0.00121746	N/A
Pp3c7_8860	1760.49	0.444706	0.00122804	N/A
Pp3c11_2120	7082.88	-0.539716	0.00123145	N/A
Pp3c2_450	31.2584	-6.32507	0.00123276	N/A
Pp3c3_24820	47.7606	-3.90273	0.00123276	N/A
Pp3c9_7400	3403.51	-0.475909	0.00123499	Tesmin/TSO1-like CXC domain-containing protein
Pp3c13_20650	1508.44	-0.5694	0.00123522	NAC 007
Pp3c11_14040	2937.38	-0.358634	0.0012359	N/A
Pp3c1_27630	317.046	0.952375	0.00123918	Integrase-type DNA-binding superfamily protein
Pp3c1_13570	3620.18	-0.788368	0.00125379	CHASE domain containing histidine kinase protein
Pp3c11_1600	4620.96	0.419423	0.00125379	eukaryotic translation initiation factor 4E
Pp3c15_21840	1312.45	0.50244	0.00126221	Transducin/WD40 repeat-like superfamily protein
Pp3c12_26160	804.554	-3.31783	0.00126357	PLC-like phosphodiesterases superfamily protein
Pp3c9_22280	30.9399	-2.58029	0.00126439	Transducin/WD40 repeat-like superfamily protein
Pp3c9_4960	2361.54	0.371636	0.00127445	PNAS-3 related
Pp3c16_10400	2176.06	0.528445	0.00127707	Ribosomal protein L7Ae/L30e/S12e/Gadd45 family protein
Pp3c26_5980	2876.81	0.568701	0.00128333	B12D protein
Pp3c24_10350	278.404	-0.77895	0.00129105	chloroplastic NIFS-like cysteine desulfurase
Pp3c10_21170	2352.16	0.41107	0.0012955	RNA binding Plectin/S10 domain-containing protein
Pp3c6_5720	942.084	-0.694753	0.00130574	2-oxoglutarate (2OG) and Fe(II)-dependent oxygenase superfamily protein
Pp3c3_10140	3449.45	-0.771051	0.00131005	diacylglycerol kinase 5
Pp3c23_3810	3803.9	-0.647136	0.00131005	N/A
Pp3c2_2980	13553.2	0.375299	0.00131005	spermidine synthase 1
Pp3c24_3979	5822.95	0.524204	0.00131005	N/A
Pp3c7_15470	8514.09	-0.458307	0.0013253	Protein of unknown function (DUF604)
Pp3c9_13290	3291.76	-0.845449	0.00133005	Plasma-membrane choline transporter family protein
Pp3c10_11440	333.17	1.06047	0.00133005	N/A
Pp3c19_5510	184.583	1.07577	0.00133011	pyridoxine biosynthesis 2
Pp3c2_17720	2700.6	0.393591	0.00133525	Phosphatidate cytidylyltransferase family protein
Pp3c8_8720	3251.21	-0.776591	0.00134493	Homeodomain-like superfamily protein
Pp3c4_21070	720.66	-3.29761	0.00134503	PLAC8 family protein
Pp3c5_28140	1628.09	-2.04265	0.00134518	N/A
Pp3c25_13880	1673.16	-0.457439	0.00134518	Protein of unknown function (DUF3411)
Pp3c17_10030	3658.83	-0.348138	0.00134518	N/A
Pp3c9_3440	32001.5	0.561296	0.00134518	photosystem II light harvesting complex gene 2.2
Pp3c13_10120	3916.32	0.465528	0.00134667	N/A
Pp3c5_15050	2387.87	0.429171	0.00134997	S-adenosyl-L-methionine-dependent methyltransferases superfamily protein
Pp3c3_25640	1909.68	0.713704	0.00135131	Ribosomal L38e protein family
Pp3c6_22830	3408.71	-0.906397	0.00135215	Ribonuclease P protein subunit P38-related
Pp3c14_17980	2317.42	0.405851	0.00135472	tryptophan synthase beta type 2
Pp3c9_9350	1108.69	-0.620805	0.00135645	beta galactosidase 9
Pp3c17_15140	477.089	-0.9565	0.00136811	N/A
Pp3c16_14880	44.0648	1.97552	0.00136994	N/A
Pp3c1_12140	2737.11	-0.504288	0.0013759	acyl-activating enzyme 17
Pp3c7_9000	227.467	-1.23682	0.00137972	Glutaredoxin family protein
Pp3c1_34800	1922.85	0.390897	0.00138014	glutamate-cysteine ligase
Pp3c1_22130	2830.12	0.439348	0.00138014	P-loop containing nucleoside triphosphate hydrolases superfamily protein
Pp3c9_25200	2250.7	-0.839125	0.0013814	sucrose phosphate synthase 3F
Pp3c21_14860	5557.17	0.40348	0.0013843	eukaryotic translation initiation factor 3K
Pp3c1_39470	2825.74	0.493921	0.0013843	Ribosomal protein L30/L7 family protein
Pp3c22_10800	275.659	1.88782	0.00138873	N/A
Pp3c24_18220	2447.73	0.447929	0.00139338	Ribosomal protein S7e family protein
Pp3c14_9580	2977.5	0.464243	0.00140687	N/A
Pp3c1_34390	756.535	0.823033	0.00140904	Ribosomal protein L31e family protein
Pp3c12_8960	95.7343	-1.12654	0.00141858	Protein of unknown function (DUF567)
Pp3c2_13290	2715.08	0.399524	0.00141902	P-loop containing nucleoside triphosphate hydrolases superfamily protein
Pp3c2_26580	2967.35	0.63237	0.00141902	tubulin beta chain 2
Pp3c1_6980	1611.86	0.414509	0.00142042	B-box type zinc finger family protein
Pp3c4_8340	528.147	0.744148	0.00142042	Protein of unknown function (DUF1336)
Pp3c13_3320	1077.99	-0.661981	0.00142378	amino acid permease 5
Pp3c2_19430	7710.24	0.384745	0.00142378	carbamoyl phosphate synthetase B
Pp3c24_18700	13546.3	0.360041	0.00144058	farnesyl diphosphate synthase 2
Pp3c13_22400	2432.61	-0.496618	0.0014407	N/A
Pp3c20_2330	38.2724	-2.64868	0.00144201	N/A
Pp3c6_10040	7903.48	0.476903	0.00144749	Thioredoxin superfamily protein
Pp3c1_8250	24.9743	-4.15334	0.00145382	N/A
Pp3c2_31450	212.41	-1.05252	0.00145412	Nuclear transport factor 2 (NTF2) family protein
Pp3c9_7950	1610.29	-0.469178	0.00145412	N/A
Pp3c7_11840	4907.31	0.405273	0.0014557	Amino acid dehydrogenase family protein
Pp3c10_3130	332.335	-1.11555	0.00145699	N/A
Pp3c10_15130	5048.84	0.344546	0.00146437	Class I glutamine amidotransferase-like superfamily protein
Pp3c24_2620	1386.62	0.536015	0.00147297	NADH-ubiquinone oxidoreductase-related
Pp3c10_5860	1619.63	-0.514204	0.00147517	Insulinase (Peptidase family M16) family protein
Pp3c3_24540	1920.87	0.614017	0.00148599	Protein of unknown function, DUF547
Pp3c24_7780	10132	0.404225	0.00151416	general regulatory factor 7
Pp3c25_4350	893.683	0.661153	0.00152665	Ribosomal RNA processing Brix domain protein
Pp3c16_19410	1323.29	0.495886	0.00153231	Transducin/WD40 repeat-like superfamily protein
Pp3c25_10400	282.115	-1.19947	0.00153559	N/A
Pp3c2_19330	5082.32	-0.5092	0.00155395	histidine kinase 2
Pp3c15_23400	50.4419	-1.69797	0.00155857	Leucine-rich repeat protein kinase family protein
Pp3c17_5070	2523.8	-0.473906	0.0015638	N/A
Pp3c14_970	83.3835	1.34887	0.00157092	N/A
Pp3c18_21350	1219.42	-0.843333	0.00157678	alpha/beta-Hydrolases superfamily protein
Pp3c1_9690	2807.01	-0.440258	0.00157678	Transmembrane amino acid transporter family protein
Pp3c17_19570	850.748	-1.22538	0.00157929	N/A
Pp3c11_9590	816.038	-0.546076	0.00157929	Rho GTPase activation protein (RhoGAP) with PH domain
Pp3c16_11171	2599.57	0.439189	0.00157933	Thioredoxin superfamily protein
Pp3c8_14130	381.446	-1.92312	0.00158259	N/A
Pp3c2_24620	14438.6	-0.881937	0.00158259	alpha-xylosidase 1
Pp3c13_10760	20.7239	-2.26209	0.00158357	N/A
Pp3c6_27740	284.07	0.770957	0.00158357	Histone superfamily protein
Pp3c12_22350	2283.77	2.04239	0.00158588	carotenoid cleavage dioxygenase 1
Pp3c3_34460	373.959	-0.74113	0.00159717	Phosphoglycerate mutase-like family protein
Pp3c3_30120	2270.18	0.613176	0.00159717	Histone superfamily protein
Pp3c23_17290	513.019	-1.44712	0.00160352	N/A
Pp3c25_10590	3463.75	-0.454792	0.00160352	N/A
Pp3c11_13640	2590.66	0.430171	0.00160352	Ribosomal protein L30/L7 family protein
Pp3c26_15430	1169.74	0.481383	0.00160352	N/A
Pp3c5_10270	1963.62	0.577655	0.00160352	TPX2 (targeting protein for Xklp2) protein family
Pp3c8_19800	397.794	-1.13141	0.00160645	N/A
Pp3c3_7860	42.5983	-2.60707	0.00161035	Plant L-ascorbate oxidase
Pp3c23_18220	2097.41	0.511947	0.00161035	N/A
Pp3c14_15670	11007.5	0.389492	0.00162173	40s ribosomal protein SA
Pp3c8_17390	5856.27	0.483381	0.00162173	cyclophilin 5
Pp3c5_27300	2029.96	0.375169	0.00162243	RNA-binding (RRM/RBD/RNP motifs) family protein
Pp3c23_9160	2949.23	0.430963	0.00162243	N/A
Pp3c13_9240	2954.54	-0.451789	0.00165004	NHL domain-containing protein
Pp3c15_20490	8832.8	0.430004	0.00165328	FK506- and rapamycin-binding protein 15 kD-2
Pp3c17_23470	1767.52	0.462409	0.00165467	copper ion binding
Pp3c3_35330	852.238	0.701279	0.00165467	mitochondrial import receptor subunit TOM5 homolog
Pp3c2_29500	427.894	-1.42565	0.00165871	N/A
Pp3c10_15710	1460.19	-0.429036	0.00165905	Transducin/WD40 repeat-like superfamily protein
Pp3c8_12300	2989.31	-0.396382	0.00166304	Sec23/Sec24 protein transport family protein
Pp3c16_13081	38.1311	-2.52263	0.00167998	N/A
Pp3c5_4840	1053.3	-1.01297	0.00168089	N/A
Pp3c6_15790	1075.67	-0.456334	0.00168181	Leucine-rich repeat protein kinase family protein
Pp3c2_31610	2072.29	0.365729	0.00169507	embryo defective 1923
Pp3c3_2370	2698.14	-0.386407	0.00169893	N/A
Pp3c18_13220	4932.09	0.43249	0.00169893	L-Aspartase-like family protein
Pp3c3_3220	1554.99	0.439275	0.00169893	chloroplast outer envelope protein 37
Pp3c16_16460	1965.38	0.460951	0.00169893	GTP-binding family protein
Pp3c4_1710	663.143	0.537241	0.00169893	FIZZY-related 2
Pp3c21_8420	1877.43	0.574293	0.00169893	Peptide-N4-(N-acetyl-beta-glucosaminyl)asparagine amidase A protein
Pp3c12_17460	2639.7	-0.709835	0.00170134	Protein kinase superfamily protein
Pp3c6_29410	193.399	1.06539	0.00170815	histone H2A 10
Pp3c11_25510	4845.59	0.39707	0.00172031	Ribosomal protein L6 family
Pp3c15_24030	1104.66	-0.650909	0.00172897	Protein phosphatase 2C family protein
Pp3c27_4150	13925.2	0.339623	0.00172943	glutamate-1-semialdehyde 2,1-aminomutase 2
Pp3c16_22390	4186.31	-0.567481	0.00173765	N/A
Pp3c14_19430	9515.57	0.360051	0.00173784	heat shock protein 70 (Hsp 70) family protein
Pp3c18_8240	9523.77	0.395573	0.00175564	alanine:glyoxylate aminotransferase
Pp3c10_6970	4097.9	0.399762	0.00176015	sphingosine kinase 1
Pp3c5_7940	4447.16	0.49913	0.00176179	homolog of Synechocystis YCF37
Pp3c3_34840	3106.61	0.473067	0.00176622	Ribosomal RNA adenine dimethylase family protein
Pp3c18_19220	492.871	0.722724	0.00176622	Ribosomal protein L34
Pp3c9_21480	12044.1	0.468196	0.00176741	Ribosomal protein S11 family protein
Pp3c26_8330	1125.6	-0.533493	0.00177177	Plant protein of unknown function (DUF869)
Pp3c10_11170	604.656	-0.746785	0.00178026	transmembrane protein-related
Pp3c22_22231	690.8	0.752572	0.00178026	phosphate transporter 2;1
Pp3c7_2940	2384.29	-0.406069	0.00178145	alpha/beta-Hydrolases superfamily protein
Pp3c12_25430	5571.07	0.450743	0.00178157	light harvesting complex photosystem II
Pp3c10_14430	2715.49	-0.638075	0.00178468	N/A
Pp3c3_12560	1743.36	0.476191	0.00179177	Leucine-rich repeat protein kinase family protein
Pp3c11_3090	902.062	0.650762	0.00179513	Ribosomal protein L34e superfamily protein
Pp3c15_21510	10772.7	0.628237	0.00179641	Ribosomal protein S10p/S20e family protein
Pp3c8_24840	3460.94	-0.425583	0.0018015	N/A
Pp3c2_4120	2258.45	-0.417935	0.0018015	N/A
Pp3c3_9830	379.518	-0.908422	0.00180512	Remorin family protein
Pp3c4_7130	1038.31	-0.479727	0.00180512	N/A
Pp3c2_11820	9211.38	0.414997	0.00180512	histone deacetylase 3
Pp3c2_16690	1919.84	0.455659	0.00180512	Protein kinase family protein with ARM repeat domain
Pp3c21_9380	9301.29	-0.721393	0.00180961	glyceraldehyde-3-phosphate dehydrogenase C2
Pp3c5_2890	800.668	-0.554324	0.00181367	Beige/BEACH domain ;WD domain, G-beta repeat protein
Pp3c1_3890	1214.56	0.485484	0.00181566	S-adenosyl-L-methionine-dependent methyltransferases superfamily protein
Pp3c10_11190	2476.63	0.46363	0.00182716	NADH-ubiquinone oxidoreductase B18 subunit, putative
Pp3c9_20050	368.29	-0.816301	0.00183483	alpha/beta-Hydrolases superfamily protein
Pp3c20_19160	9486.27	0.299355	0.00183497	catalytics;transferases;[acyl-carrier-protein] S-malonyltransferases;binding
Pp3c6_28950	3567.73	0.472663	0.00183844	N/A
Pp3c15_5450	518.831	-1.14259	0.00184177	N/A
Pp3c17_16260	24176	-0.78112	0.00184177	lipoxygenase 1
Pp3c18_2310	1072.2	1.31656	0.00184666	Heavy metal transport/detoxification superfamily protein
Pp3c16_22650	3344.41	0.488033	0.00184841	FAD/NAD(P)-binding oxidoreductase
Pp3c10_25470	5028.89	-0.496152	0.00184942	Protein kinase superfamily protein
Pp3c4_5090	3249.71	-0.471554	0.00185265	PLAC8 family protein
Pp3c25_7340	5632.45	0.44022	0.00185265	Pentatricopeptide repeat (PPR) superfamily protein
Pp3c1_22090	2818.99	-0.80008	0.00186163	transducin family protein / WD-40 repeat family protein
Pp3c1_6130	12034.1	0.355665	0.00186175	Hyaluronan / mRNA binding family
Pp3c1_7710	4230.6	0.511872	0.00186617	ribosomal protein L16B
Pp3c16_1990	120.91	-1.0685	0.0018725	SEUSS transcriptional co-regulator
Pp3c19_7930	757.471	-8.18362	0.00189109	Late embryogenesis abundant protein (LEA) family protein
Pp3c19_13340	1046.1	0.515032	0.00189312	Transmembrane proteins 14C
Pp3c2_10310	19118.1	0.36287	0.00189357	GTP binding Elongation factor Tu family protein
Pp3c21_15710	3680.03	0.386271	0.00189892	xyloglucan xylosyltransferase 5
Pp3c17_15200	2036.63	0.604568	0.00190474	Ribosomal protein S19e family protein
Pp3c13_15090	9386.07	0.402189	0.0019067	GRF1-interacting factor 3
Pp3c2_16510	1616.48	-2.51342	0.00192056	N/A
Pp3c12_18780	78.0889	2.59568	0.00192056	N/A
Pp3c6_14220	283.568	-0.833866	0.00192392	Putative integral membrane protein conserved region (DUF2404)
Pp3c5_25080	1835.93	-0.536733	0.0019268	chloroplast sulfur E
Pp3c2_34780	851.494	0.618238	0.0019268	Ribosomal S17 family protein
Pp3c8_13540	929.726	-0.924048	0.00194627	homolog of carrot EP3-3 chitinase
Pp3c11_10490	1173.33	0.613294	0.00194831	Ribosomal protein S8 family protein
Pp3c7_20340	272.537	-0.990737	0.0019636	N/A
Pp3c7_10880	6992.93	0.401498	0.00196539	U2 small nuclear ribonucleoprotein B
Pp3c3_1540	42991.5	-0.743462	0.00196621	glyoxal oxidase-related protein
Pp3c10_2900	3941.86	0.613823	0.00196746	60S acidic ribosomal protein family
Pp3c19_4180	2716.47	0.457464	0.00196927	Phosphoglycerate mutase family protein
Pp3c24_15540	3563.83	0.374428	0.00197603	Ribosomal protein L25/Gln-tRNA synthetase, anti-codon-binding domain
Pp3c24_11260	466.004	-1.11556	0.00198079	N/A
Pp3c1_5330	3477.6	0.542221	0.0019872	ribosomal protein L18
Pp3c9_10560	225.799	0.848566	0.0019872	N/A
Pp3c1_40490	2227.95	0.571537	0.00199338	Ribosomal protein L14p/L23e family protein
Pp3c2_1520	1200.67	-0.999578	0.00200328	lipid phosphate phosphatase 3
Pp3c1_4290	1572.08	0.572338	0.00200614	Ribosomal protein S8 family protein
Pp3c14_19730	318.143	-0.941231	0.00201308	N/A
Pp3c19_8830	7105.43	0.407132	0.00201308	polyubiquitin 10
Pp3c22_7000	1741.64	-0.373834	0.00202404	Transcription factor GTE6
Pp3c24_18880	3112.37	0.551366	0.00202404	ribosomal protein 5B
Pp3c18_6770	12683.3	0.42835	0.00203297	photosystem II reaction center W
Pp3c19_20270	319.943	-0.66271	0.00203506	N/A
Pp3c11_17850	2880.32	0.547838	0.00203788	kinesin 1
Pp3c1_22640	106.834	-2.06707	0.00204599	NAD+ ADP-ribosyltransferases;NAD+ ADP-ribosyltransferases
Pp3c13_15240	564.087	0.64606	0.00205661	N/A
Pp3c6_4910	3333.62	-0.506028	0.00206807	target of rapamycin
Pp3c3_13280	3548.56	0.364378	0.00206807	rhodanese-like domain-containing protein / PPIC-type PPIASE domain-containing protein
Pp3c6_11090	387.815	-1.31157	0.00207116	Protein kinase superfamily protein
Pp3c4_8159	5049.95	0.510236	0.00207356	2Fe-2S ferredoxin-like superfamily protein
Pp3c18_22220	137.327	-1.26008	0.00207686	ammonium transporter 1;2
Pp3c1_5050	6314.57	0.365845	0.00207686	Ribosomal protein S5 family protein
Pp3c21_17180	24673.6	0.375462	0.00207686	N/A
Pp3c14_20770	5361.91	-0.912538	0.00210655	two-pore channel 1
Pp3c18_9980	22203.5	-0.421422	0.00210655	LOB domain-containing protein 37
Pp3c20_1830	2292.47	0.508073	0.00210831	Ribosomal protein L20
Pp3c8_17290	53.1405	-2.88631	0.00211749	basic helix-loop-helix (bHLH) DNA-binding superfamily protein
Pp3c23_18100	960.53	0.665694	0.00212204	60S acidic ribosomal protein family
Pp3c18_9650	9368.25	0.320315	0.00214755	proteasome alpha subunit D2
Pp3c4_5050	3846.98	0.513673	0.00214959	ACT domain repeat 3
Pp3c4_13610	895.86	0.573597	0.00214959	N/A
Pp3c2_32640	618.502	-1.39581	0.00215018	N/A
Pp3c3_26540	10427.6	0.426767	0.00215018	2-oxoacid dehydrogenases acyltransferase family protein
Pp3c5_1590	7697.99	0.337131	0.00215196	20S proteasome alpha subunit G1
Pp3c2_3180	1138.78	0.403144	0.00215196	LYR family of Fe/S cluster biogenesis protein
Pp3c24_18550	2099.31	0.419877	0.00215196	NAD(P)-binding Rossmann-fold superfamily protein
Pp3c14_26790	1391.93	0.554543	0.00215406	N/A
Pp3c2_19310	3024.45	0.499092	0.0021552	Ribosomal protein L24e family protein
Pp3c15_17590	5222.84	0.474366	0.00217807	basic transcription factor 3
Pp3c3_5650	1607.12	0.550602	0.00218446	N/A
Pp3c9_17600	571.043	-0.755758	0.0021922	MEI2-like protein 5
Pp3c11_5130	2300.14	0.534714	0.0021922	N/A
Pp3c2_32510	13037.6	0.457615	0.00219253	ribosomal protein L18
Pp3c4_20623	10696	0.431542	0.00219595	ADP-ribosylation factor A1E
Pp3c6_12710	25810.5	-0.337378	0.00219737	GDP-D-mannose 4,6-dehydratase 1
Pp3c24_19160	3778.32	0.432973	0.00219737	N/A
Pp3c17_13980	46.601	-2.43283	0.00220053	N/A
Pp3c11_2940	722.569	0.71109	0.00221312	Ribosomal protein L34e superfamily protein
Pp3c7_24330	2816.03	0.419801	0.00221337	N/A
Pp3c1_3480	4079.51	0.544088	0.00221496	ribosomal protein L18
Pp3c16_14910	1466.79	0.423512	0.00221615	nucleotide-sensitive chloride conductance regulator (ICln) family protein
Pp3c1_35170	3379.98	0.38692	0.00221618	Class II aminoacyl-tRNA and biotin synthetases superfamily protein
Pp3c6_11500	785.537	-0.737546	0.00222037	Pentatricopeptide repeat (PPR) superfamily protein
Pp3c10_22890	2508.21	0.436105	0.00222037	Ribosomal protein S21 family protein
Pp3c4_2000	214574	0.34656	0.00222824	tubulin alpha-2 chain
Pp3c12_10360	3451.05	-0.756771	0.00223844	myb domain protein 105
Pp3c4_12690	9161.25	0.421361	0.00223844	Ribosomal protein L2 family
Pp3c23_6370	3037.67	0.444125	0.00224141	N/A
Pp3c14_11070	12213.5	-0.372852	0.00224273	phospholipase D delta
Pp3c11_1000	9657.52	0.43259	0.00224569	Arginyl-tRNA synthetase, class Ic
Pp3c22_8620	2079.37	-0.499374	0.00225773	CVP2 like 1
Pp3c16_13139	24.6384	-2.62567	0.00226419	N/A
Pp3c21_16210	239.505	-1.34191	0.0022778	N/A
Pp3c13_23870	1399.5	-0.910736	0.00228932	annexin 5
Pp3c9_5820	29179.5	-0.521772	0.00228932	protein kinase family protein / peptidoglycan-binding LysM domain-containing protein
Pp3c6_17540	92.3387	1.53494	0.002291	N/A
Pp3c17_18770	16210	0.371952	0.00229449	calreticulin 1b
Pp3c21_5600	2029.76	-0.637737	0.00229666	N/A
Pp3c5_26400	1974.81	0.387806	0.00229666	anthranilate synthase 2
Pp3c2_5780	3531.45	0.527704	0.00230498	Ribosomal protein L23/L15e family protein
Pp3c16_16110	8317.23	0.36923	0.00231452	RP non-ATPase subunit 8A
Pp3c1_19210	8311.67	0.390445	0.00231452	Protein of unknown function (DUF1118)
Pp3c24_7330	1247.16	-0.517164	0.00232185	N/A
Pp3c11_19380	1270.06	0.502469	0.00232292	GTP-binding family protein
Pp3c20_3750	106.42	-2.18581	0.00232706	N/A
Pp3c18_21960	1660.92	-0.815576	0.00232706	N/A
Pp3c26_3410	1718.7	-0.494561	0.00232706	Galactose oxidase/kelch repeat superfamily protein
Pp3c18_6780	3641.05	0.48641	0.00232706	photosystem II reaction center W
Pp3c20_20510	7312.53	0.530144	0.00232706	heat shock protein 91
Pp3c2_6100	4644.38	0.590115	0.00232706	Ribosomal L28e protein family
Pp3c15_16010	13.2514	-3.96975	0.00234197	N/A
Pp3c12_4260	718.615	-1.14427	0.00234197	WRKY family transcription factor
Pp3c4_8970	3792.53	0.371966	0.00234197	Mov34/MPN/PAD-1 family protein
Pp3c25_10700	1611.18	0.553222	0.00234633	translocase of the inner mitochondrial membrane 13
Pp3c1_28340	412.59	-0.72752	0.00235234	cation-chloride co-transporter 1
Pp3c1_6750	3478.12	-0.545056	0.00235609	aminophospholipid ATPase 1
Pp3c11_15310	735.528	-0.88207	0.00237218	N/A
Pp3c12_13280	374.285	0.764283	0.00237617	SU(VAR)3-9 homolog 4
Pp3c17_10590	2620.76	-0.485426	0.00238313	allantoinase
Pp3c7_4060	1089.25	-0.451733	0.00238897	N/A
Pp3c3_10020	503.735	-0.577091	0.00239208	N/A
Pp3c7_16420	4487.69	0.525692	0.00239208	Leucine-rich repeat protein kinase family protein
Pp3c13_14970	4500.96	0.385601	0.00239237	Formyl transferase
Pp3c1_860	1847.29	-0.584277	0.00239349	methyl-CPG-binding domain 9
Pp3c11_2540	2237.31	0.508462	0.00239349	Ribosomal S17 family protein
Pp3c24_19890	10862.7	-0.480559	0.00242094	Plant protein of unknown function (DUF869)
Pp3c3_3250	15.9284	3.6497	0.00242623	N/A
Pp3c18_21730	71.5065	1.28351	0.00242884	Leucine-rich repeat protein kinase family protein
Pp3c8_1150	355.309	0.717262	0.00243271	LORELEI-LIKE-GPI-ANCHORED PROTEIN 1
Pp3c10_20850	1124.38	0.536214	0.00244341	vacuolar protein sorting 46.1
Pp3c13_22410	5495.69	-0.871491	0.00245005	basic helix-loop-helix (bHLH) DNA-binding superfamily protein
Pp3c1_1530	2150.3	0.654785	0.00245083	Zinc-binding ribosomal protein family protein
Pp3c11_7910	59134.8	0.389295	0.00246079	dicarboxylate diiron protein, putative (Crd1)
Pp3c26_490	2812.7	0.372781	0.00246727	4-(cytidine 5\'-phospho)-2-C-methyl-D-erithritol kinase
Pp3c8_18960	1006.83	-0.723999	0.00246893	Seven transmembrane MLO family protein
Pp3c2_20160	1339.93	-0.439276	0.00246893	sulfate transmembrane transporters
Pp3c10_18400	7725.07	0.411117	0.00246893	Rubisco methyltransferase family protein
Pp3c11_8530	2890.95	0.447804	0.00246893	HMG (high mobility group) box protein
Pp3c2_3430	4578.78	0.433034	0.00247369	tetratricopeptide repeat (TPR)-containing protein
Pp3c10_6930	543.343	-0.700167	0.00249198	Transmembrane amino acid transporter family protein
Pp3c1_2960	334.165	-0.859038	0.00250112	heavy metal atpase 5
Pp3c16_10420	29.7984	2.95341	0.00250409	nitrate transporter 2.4
Pp3c26_15030	739.248	-0.645976	0.00250872	N/A
Pp3c2_3720	3402.69	-0.558267	0.00251788	Plant protein of unknown function (DUF936)
Pp3c2_6690	14525.3	0.732628	0.00252019	GTP binding Elongation factor Tu family protein
Pp3c19_8410	2136.01	-0.344907	0.00252172	ADPGLC-PPase large subunit
Pp3c15_4820	6432.11	-0.4224	0.00252587	Eukaryotic aspartyl protease family protein
Pp3c25_11450	740.015	0.594998	0.0025329	N/A
Pp3c21_15140	1055.49	0.428502	0.00253308	N/A
Pp3c24_17170	4185.83	0.487176	0.00253308	chloroplast RNA-binding protein 29
Pp3c18_13370	867.998	0.658502	0.00253308	Ubiquitin-like superfamily protein
Pp3c2_10420	1331.14	-0.750629	0.00254502	N/A
Pp3c24_13930	3467.45	0.415248	0.00255614	EPS15 homology domain 1
Pp3c10_11200	5827.39	0.420907	0.00255614	lactoylglutathione lyase family protein / glyoxalase I family protein
Pp3c10_3950	3470.58	0.449638	0.00255672	N/A
Pp3c1_25850	7149.43	0.381181	0.00255779	Ribosomal L5P family protein
Pp3c5_20390	141.928	-1.31963	0.00257417	Protein phosphatase 2C family protein
Pp3c3_35190	3341.43	-0.568897	0.00259056	Pectin lyase-like superfamily protein
Pp3c1_6470	854.434	-0.874042	0.00259812	Syntaxin/t-SNARE family protein
Pp3c22_1450	3714.61	-0.700622	0.00259812	N/A
Pp3c2_30620	967.742	-0.920121	0.00260328	Chalcone and stilbene synthase family protein
Pp3c2_14820	750.476	-0.870118	0.00260328	3-oxo-5-alpha-steroid 4-dehydrogenase family protein
Pp3c20_21740	109.513	-1.37724	0.00260367	N/A
Pp3c9_13300	1517.75	-0.577202	0.00261067	N/A
Pp3c10_2820	3467.37	0.425871	0.00261217	Leucine-rich repeat transmembrane protein kinase
Pp3c4_21520	1697.47	0.67766	0.00261336	Translation protein SH3-like family protein
Pp3c15_12430	1463.46	0.560013	0.00261491	DNA-binding enhancer protein-related
Pp3c6_6830	8918.47	0.355634	0.00262237	photosystem II light harvesting complex gene 2.1
Pp3c18_6870	4700.72	0.421296	0.00262237	ribosome recycling factor, chloroplast precursor
Pp3c5_23510	161.019	-4.65302	0.00263669	N/A
Pp3c27_120	4082.07	0.401863	0.00265532	methionine sulfoxide reductase B 2
Pp3c2_32410	422.537	-1.45487	0.00265989	phenylalanine ammonia-lyase 4
Pp3c21_15430	9505.38	0.366814	0.00265998	delta subunit of Mt ATP synthase
Pp3c2_9340	26674.1	-0.49637	0.00266531	cytochrome P450, family 704, subfamily B, polypeptide 1
Pp3c11_22410	3224.88	0.437157	0.00266531	K+ efflux antiporter 1
Pp3c21_6850	1163.79	0.546621	0.00266531	N/A
Pp3c16_590	9219.9	0.512644	0.00269349	glycine-rich protein
Pp3c18_4040	4528.6	-0.567944	0.00269627	N/A
Pp3c7_26411	58.0625	1.4377	0.00269627	N/A
Pp3c15_6340	1233.07	0.431547	0.00270302	N/A
Pp3c8_1520	258.301	-1.2868	0.00270772	Peroxidase superfamily protein
Pp3c1_15210	3454.79	0.448347	0.00270772	S-adenosyl-L-methionine-dependent methyltransferases superfamily protein
Pp3c3_28010	756.142	-0.548943	0.00271327	zinc transporter 4 precursor
Pp3c18_13650	9812.39	0.355401	0.00271327	20S proteasome beta subunit G1
Pp3c3_32330	1338.61	0.393544	0.00271676	NAD(P)-linked oxidoreductase superfamily protein
Pp3c1_36220	1038.09	0.725328	0.00271778	60S acidic ribosomal protein family
Pp3c5_13519	5382.75	0.848853	0.00271988	N/A
Pp3c5_18804	3986.3	-1.01906	0.00272147	long chain base2
Pp3c7_23980	9879.31	0.497851	0.00272249	Oxidoreductase, zinc-binding dehydrogenase family protein
Pp3c21_6460	7315.44	0.371678	0.0027259	O-Glycosyl hydrolases family 17 protein
Pp3c4_20230	12158.6	0.379849	0.0027259	phosphoglycerate kinase 1
Pp3c24_14860	4752.82	0.479298	0.0027259	N/A
Pp3c4_17920	2117.11	0.343037	0.00273056	Nuclear transport factor 2 (NTF2) family protein
Pp3c7_20020	226.61	-1.72871	0.00274295	N/A
Pp3c16_5670	8369.99	0.44122	0.00274472	photosystem I subunit l
Pp3c2_30400	8030.38	0.463402	0.00274724	cytochrome P450, family 703, subfamily A, polypeptide 2
Pp3c3_29560	515.994	-3.69294	0.00275459	Late embryogenesis abundant protein (LEA) family protein
Pp3c25_3736	2286.41	0.376333	0.00277994	Ribosomal protein S4 (RPS4A) family protein
Pp3c10_8510	2203.03	-0.480273	0.00278937	asparagine-linked glycosylation 3
Pp3c8_7310	1351.89	0.381818	0.00279473	ubiquinol-cytochrome C chaperone family protein
Pp3c19_15500	387.652	0.708183	0.00279473	Glutathione S-transferase family protein
Pp3c4_29870	370.248	0.795748	0.00279473	N/A
Pp3c7_15000	1117.4	-0.506842	0.00279963	homeobox protein 33
Pp3c1_3210	2239.4	0.485589	0.00280002	FK506-binding protein 13
Pp3c18_7600	3804.02	0.608007	0.00280446	2-oxoglutarate (2OG) and Fe(II)-dependent oxygenase superfamily protein
Pp3c2_7940	31018	0.414425	0.00281244	GDP-D-mannose 3\',5\'-epimerase
Pp3c9_18840	187.546	-0.810361	0.00281356	N/A
Pp3c5_20690	38948	0.363224	0.00281604	tubulin beta 8
Pp3c18_21050	3181.22	0.409696	0.00281604	one helix protein
Pp3c18_6860	1174.07	0.663506	0.00282171	N/A
Pp3c5_4350	5062.65	-0.612058	0.00282898	Protein kinase superfamily protein
Pp3c25_6580	10038.4	-0.513936	0.00284052	polyubiquitin 10
Pp3c3_23700	1817.52	0.646583	0.00284052	Ribosomal protein S19 family protein
Pp3c22_13130	7765.92	0.401834	0.00284472	Amino acid dehydrogenase family protein
Pp3c22_14960	38.0902	-3.36874	0.00286647	Low temperature and salt responsive protein family
Pp3c5_26150	639.646	0.873622	0.00286689	Transducin/WD40 repeat-like superfamily protein
Pp3c3_14420	432.489	-0.876878	0.00286716	DNAJ heat shock N-terminal domain-containing protein
Pp3c12_6500	3721.85	0.421049	0.00287498	N/A
Pp3c24_17080	15002.7	0.319486	0.00290279	chloroplast 30S ribosomal protein S20, putative
Pp3c21_20900	19610.6	0.344659	0.00290279	ketol-acid reductoisomerase
Pp3c4_13040	1444.62	0.571317	0.00290279	N/A
Pp3c12_9320	3101.44	0.62928	0.00290279	Translation protein SH3-like family protein
Pp3c6_5370	594.237	0.793306	0.00290279	Ribosomal L22e protein family
Pp3c4_29120	617.908	-1.28095	0.00290817	Leucine-rich repeat protein kinase family protein
Pp3c2_11670	1686.59	0.442704	0.00291928	KOW domain-containing protein
Pp3c4_25090	464.514	-0.979268	0.0029254	phosphoenolpyruvate carboxykinase 1
Pp3c21_9030	1030.72	-0.462779	0.00293161	Uncharacterised protein family (UPF0114)
Pp3c17_15940	63.6804	-1.70672	0.00293906	Domain of unknown function (DUF23)
Pp3c4_11930	1628.22	0.570229	0.00294495	Ubiquitin supergroup;Ribosomal protein L40e
Pp3c22_21010	1933.22	0.432063	0.00295013	Nucleic acid-binding, OB-fold-like protein
Pp3c22_17210	9912.3	0.563278	0.00295955	DNAJ homologue 2
Pp3c5_3400	1719.64	0.373751	0.00296821	photolyase 1
Pp3c26_1270	1572.97	-0.408983	0.00299293	methyl-CPG-binding domain 10
Pp3c14_17420	23.7354	2.26891	0.00301074	N/A
Pp3c3_14430	7292.12	0.421819	0.00301471	CP12 domain-containing protein 1
Pp3c23_15470	6391.92	0.529053	0.00302263	wound-responsive protein-related
Pp3c7_25220	3235.5	0.532884	0.00304725	Ribosomal protein L22p/L17e family protein
Pp3c3_11140	2236.17	0.432885	0.00305032	Tubulin/FtsZ family protein
Pp3c20_17620	167.968	2.18859	0.00305254	asparagine synthetase 3
Pp3c4_21200	2406.86	0.476695	0.00306922	PHD finger family protein / bromo-adjacent homology (BAH) domain-containing protein
Pp3c5_19420	1012.08	1.0112	0.00306922	N/A
Pp3c5_23340	940.503	-0.566192	0.00307064	molybdenum cofactor sulfurase (LOS5) (ABA3)
Pp3c4_16070	539.427	-0.695632	0.00307077	N/A
Pp3c9_7310	452.101	-0.764996	0.00307209	N/A
Pp3c15_8900	3814.33	-0.379353	0.00307209	N/A
Pp3c10_25450	35818.3	0.30891	0.00307209	photosystem I light harvesting complex gene 2
Pp3c20_12050	1935.11	-0.779757	0.00308525	N/A
Pp3c18_4746	367.265	-0.863693	0.00309094	tRNAse Z1
Pp3c23_12960	1769.9	0.381703	0.00309471	glyoxylate reductase 1
Pp3c24_20890	2651.35	0.515905	0.00311489	Ribosomal protein L14
Pp3c7_12690	2144.07	1.04634	0.00312465	N/A
Pp3c1_35228	60.9287	-1.66025	0.00312973	N/A
Pp3c13_19580	187.437	-0.878177	0.00312973	Putative lysine decarboxylase family protein
Pp3c16_11020	2291.19	1.09034	0.00312973	HAD superfamily, subfamily IIIB acid phosphatase
Pp3c18_6420	2418.14	-0.488461	0.00313253	chloroplast sulfur E
Pp3c4_27710	1363.32	0.496017	0.00314375	N/A
Pp3c4_8171	832.313	0.621534	0.00314657	2Fe-2S ferredoxin-like superfamily protein
Pp3c12_18590	9320.66	0.394252	0.00315145	Ribosomal protein S3Ae
Pp3c15_21090	7703.83	0.457832	0.00315145	N/A
Pp3c14_21860	595.011	0.589644	0.00315145	Ribosomal protein L7Ae/L30e/S12e/Gadd45 family protein
Pp3c1_15530	412.732	1.04437	0.00315537	exocyst complex component sec3A
Pp3c23_20200	63.6617	-3.19667	0.00316583	glyceraldehyde-3-phosphate dehydrogenase C subunit 1
Pp3c6_25320	482.106	-0.646159	0.00317012	N/A
Pp3c14_22890	691.692	-1.40321	0.00317528	P450 reductase 1
Pp3c9_390	542.274	-0.728812	0.00318011	N/A
Pp3c3_16760	1733.1	-0.435995	0.00318011	alpha/beta-Hydrolases superfamily protein
Pp3c14_1700	1690.18	0.672027	0.00318024	Ribonuclease P protein subunit P38-related
Pp3c25_4690	339.656	0.818595	0.00318024	gibberellin 20-oxidase 3
Pp3c6_15520	1598.19	-0.424198	0.00318356	Sec14p-like phosphatidylinositol transfer family protein
Pp3c10_19280	889.673	-3.07751	0.00318468	N/A
Pp3c7_22640	125.761	-4.93191	0.00318502	N/A
Pp3c13_15900	7482.99	0.462872	0.00318874	breast basic conserved 1
Pp3c4_930	1472.65	0.461639	0.00319005	N/A
Pp3c1_19230	2030.13	0.464222	0.00319856	putrescine-binding periplasmic protein-related
Pp3c22_12360	213.224	-1.16662	0.00320254	N/A
Pp3c5_20840	6354.1	0.394164	0.00321026	AMP-dependent synthetase and ligase family protein
[truncated: 2,509 more rows]
