# Supplementary material for: GRAS transcription factors regulate cell division planes in moss overriding the default rule
Source: Proc Natl Acad Sci U S A. 2023 Jan 20;120(4):e2210632120. doi: 10.1073/pnas.2210632120 (PMC9942845; doi:10.1073/pnas.2210632120)
Supplement: Supplementary file 3 — Dataset S02 (XLSX) [file pnas.2210632120.sd02.xlsx]

## Sheet: Dataset2
Dataset 2. Comparison of transcript levels of selected CYCLIN genes between gametophore apices of wild type and ∆ppshr1∆ppshr2
	Locus name	Base transcript levela	Fold change (log2 value)b	False discovery ratec	Protein name
CYCLIN A, B, D genes
	Pp3c1_38770	2138.57	0.507694	0.00913706	CYCLIN A1
	Pp3c2_8700	1619.64	0.399408	0.0257128	CYCLIN A1
	Pp3c2_8770	5926.05	0.244098	0.051022	CYCLIN A1
	Pp3c14_23640	1558.75	-0.510469	0.0879368	CYCLIN A1
	Pp3c2_8780	544.517	0.427512	0.143039	CYCLIN A1
	Pp3c2_9020	4790.93	0.377783	0.154381	CYCLIN A1
	Pp3c23_20510	827.898	-0.266918	0.350689	CYCLIN A1
	Pp3c1_39120	48.3079	0.389104	0.550555	CYCLIN A1
	Pp3c17_22710	7743.98	0.148766	0.555491	CYCLIN A1
	Pp3c1_39100	1315.8	-0.124336	0.609691	CYCLIN A1
	Pp3c8_20530	496.366	-0.185423	0.681685	CYCLIN A1
	Pp3c1_39040	79.965	0.103093	0.901205	CYCLIN A1
	Pp3c15_21520	5453.02	0.562133	0.000502613	CYCLIN B2
	Pp3c9_18910	6163.53	0.424881	0.00531048	CYCLIN B2
	Pp3c22_17100	193.874	-0.353171	0.461496	CYCLIN D1
	Pp3c15_17470	1949.54	-0.137676	0.730818	CYCLIN D1
	Pp3c9_8300	2782.05	0.0168978	0.963834	CYCLIN D1
aMean of the normalized expression levels of each gene among the six (three wild-type and three ∆ppshr1∆ppshr2) RNA-seq data (baseMean in DESeq2).
bFold change (log2 value): Log base 2 value of the fold change of the normalized TPM values between wild type and ∆ppshr1∆ppshr2 (wild type / ∆ppshr1∆ppshr2) (log2FoldChange in DESeq2).
cFalse discovery rate (q value) (padj in DESeq2).
